# Supplementary material for: Single-Nucleotide Variations in Cardiac Arrhythmias: Prospects for Genomics and Proteomics Based Biomarker Discovery and Diagnostics
Source: Genes (Basel). 2014 Mar 27;5(2):254–69. doi: 10.3390/genes5020254 (PMC4094932; doi:10.3390/genes5020254)
Supplement: Supplementary File 1 — Supplementary Materials (ZIP, 312 KB) [file genes-05-00254-s001.zip]

Archive with 2 entries (2 files):
- Table S2.xlsx
- Table S1.pdf
