# Supplementary material for: Single-Nucleotide Variations in Cardiac Arrhythmias: Prospects for Genomics and Proteomics Based Biomarker Discovery and Diagnostics
Source: Genes (Basel). 2014 Mar 27;5(2):254–69. doi: 10.3390/genes5020254 (PMC4094932; doi:10.3390/genes5020254)
Supplement: Supplementary File 1 — Supplementary Materials (ZIP, 312 KB) [file genes-05-00254-s001.zip › Table S2.xlsx]

## Sheet: Sheet1
UniProtAcc	Variation_Id	Position	Variation	SubSeq	Protein_Name	Hit_UniProtAcc	Species	Human_Motif	Match_Motif	Hit_Motifs
P30613	NXP0000024259	401	c->CS	adcim	Pyruvate kinase PKLR	O65595	ARATH	DGADCIMLS	DG DC+MLS	DGTDCVMLS
P30613	NXP0000024259	401	c->CS	adcim	Pyruvate kinase PKLR	O62619	DROME	DGADCIMLS	DGADC+MLS	DGADCVMLS
P30613	NXP0000024259	401	c->CS	adcim	Pyruvate kinase PKLR	P52480	MOUSE	DGADCIMLS	DGADCIMLS	DGADCIMLS
Q15573	rs199568756/rs199568756/rs199568756	342	c->y	agctk	TATA box-binding protein-associated factor RNA polymerase I subunit A	P97357	MOUSE	DFAGCTKNI	DFAGC KNI	DFAGCNKNI
Q6UXI7	rs149000899/rs149000899/rs149000899/rs149000899	486	c->s	lacsk	Vitrin	Q8VHI5	MOUSE	DRLACSKTC	DRLACSKTC	DRLACSKTC
Q13835	NXP0000020149/rs78672252/rs78672252	467	c->r	srcdd	Plakophilin-1	P97350	MOUSE	AASRCDDKS	AASRCDDKS	AASRCDDKS
Q7Z3T8	rs185551219/rs185551219	377	c->y	lsclp	Zinc finger FYVE domain-containing protein 16	Q80U44	MOUSE	SSLSCLPAS	SLSCL S	PSLSCLSLS
P05386	rs11119/rs11119	9	c->f	laciy	60S acidic ribosomal protein P1	P08570	DROME	SELACIYSA	+ELAC+Y++	AELACVYAS
P05386	rs11119/rs11119	9	c->f	laciy	60S acidic ribosomal protein P1	O23095	ARATH	SELACIYSA	ELAC Y+	GELACSYAV
P05386	rs11119/rs11119	9	c->f	laciy	60S acidic ribosomal protein P1	P47955	MOUSE	SELACIYSA	SELACIYSA	SELACIYSA
P02766	VAR_007547/NXP0000267048/rs121918083	30	c->r	skcpl	Transthyretin	P07309	MOUSE	GESKCPLMV	GESKCPLMV	GESKCPLMV
Q9UJ72	rs142232040	3	c->f	mfcgd	Annexin A10	Q9QZ10	MOUSE	C	C	C
Q9UJ78	CSMC1233537	475	c->y	vecgt	Zinc finger MYM-type protein 5	Q3U2E2	MOUSE	LSVECGTDT	++ +C DT	VAADCSLDT
P60153	NXP0000214445/rs78916107/rs78916107/rs78916107/rs78916107/rs78916107/rs78916107/rs78916107	123	c->r	vpckn	Inactive ribonuclease-like protein 9	P60154	MOUSE	RFVPCKNGI	V CKNG+	EEVQCKNGV
P41180	VAR_058054/NXP0000060466/rs121909267/rs121909267	131	c->w	cncse	Extracellular calcium-sensing receptor	Q9QY96	MOUSE	EFCNCSEHI	EFCNCSEHI	EFCNCSEHI
P41181	rs193922494	75	c->g	vaclv	Aquaporin-2	P56402	MOUSE	VTVACLVGC	VTVACLVGC	VTVACLVGC
P41181	rs144443773	75	c->y	vaclv	Aquaporin-2	P56402	MOUSE	VTVACLVGC	VTVACLVGC	VTVACLVGC
Q9Y6V7	rs143568852	17	c->m	eqcrq	Probable ATP-dependent RNA helicase DDX49	Q4FZF3	MOUSE	LVEQCRQLG	LVEQCRQLG	LVEQCRQLG
Q9Y6V7	rs143568852	17	c->m	eqcrq	Probable ATP-dependent RNA helicase DDX49	Q9SA27	ARATH	LVEQCRQLG	VE C++LG	AVETCKELG
Q92832	rs140709165	553	c->y	decse	Protein kinase C-binding protein NELL1	Q2VWQ2	MOUSE	DIDECSEGI	DIDEC+EG	DIDECAEGF
Q92832	rs140709165	553	c->y	decse	Protein kinase C-binding protein NELL1	P07207	DROME	DIDECSEGI	DIDEC	DIDECQSN-
Q92832	VAR_035834/CSMC32356/NXP0000183979	553	c->f	decse	Protein kinase C-binding protein NELL1	Q2VWQ2	MOUSE	DIDECSEGI	DIDEC+EG	DIDECAEGF
Q92832	VAR_035834/CSMC32356/NXP0000183979	553	c->f	decse	Protein kinase C-binding protein NELL1	P07207	DROME	DIDECSEGI	DIDEC	DIDECQSN-
Q9H3M7	rs112506132	49	c->f	lacgv	Thioredoxin-interacting protein	Q8BG60	MOUSE	RILACGVAK	RILACGVAK	RILACGVAK
O43933	CSMC1220210	382	c->y	kacvl	Peroxisome biogenesis factor 1	Q5BL07	MOUSE	DEKACVLQV	#NAME?	AAEACVLKV
Q9UKZ4	NXP0000317744	887	c->Y	racvi	Teneurin-1	Q9WTS4	MOUSE	SRRACVIRG	SRRACVIRG	SRRACVIRG
P58397	CSMC592061	208	c->y	ptcgl	A disintegrin and metalloproteinase with thrombospondin motifs 12	Q811B3	MOUSE	KEPTCGLKD	KEP CGLKD	KEPICGLKD
P58397	CSMC738070	691	c->s	drcgv	A disintegrin and metalloproteinase with thrombospondin motifs 12	Q811B3	MOUSE	TEDRCGVCL	TEDRCGVCL	TEDRCGVCL
P58397	CSMC738070	691	c->s	drcgv	A disintegrin and metalloproteinase with thrombospondin motifs 12	Q868Z9	DROME	TEDRCGVCL	ED+C C	KEDKCRKCG
Q9UKV5	CSMC1195780	378	c->y	ptcrm	E3 ubiquitin-protein ligase AMFR	Q95SP2	DROME	SCPTCRMSL	#NAME?	TCPTCR--L
Q9UKV5	CSMC1195780	378	c->y	ptcrm	E3 ubiquitin-protein ligase AMFR	Q8VYC8	ARATH	SCPTCRMSL	SCPTCR L	SCPTCRKPL
Q9UKV5	CSMC1195780	378	c->y	ptcrm	E3 ubiquitin-protein ligase AMFR	Q9R049	MOUSE	SCPTCRMSL	SCPTCRMSL	SCPTCRMSL
Q13233	VAR_040681/NXP0000092838	443	c->s	qmcpi	Mitogen-activated protein kinase kinase kinase 1	P53349	MOUSE	EEQMCPICL	EEQMCPICL	EEQMCPICL
Q5TBA9	CSMC261021	120	c->y	eyclp	Protein furry homolog	Q9VT28	DROME	LSEYCLPSI	++E+CLPS+	VAEHCLPSL
Q5TBA9	CSMC261021	120	c->y	eyclp	Protein furry homolog	E9Q8I9	MOUSE	LSEYCLPSI	LSEYCLPSI	LSEYCLPSI
Q5TBA9	CSMC696756	2494	c->s	dkcdm	Protein furry homolog	E9Q8I9	MOUSE	SLDKCDMQI	SLDKCDMQI	SLDKCDMQI
Q15761	rs138294096	122	c->g	lqcvs	Neuropeptide Y receptor type 5	O70342	MOUSE	PFLQCVSVL	PFLQCVSVL	PFLQCVSVL
O95528	CSMC126239/NXP0000294924	119	c->y	macci	Solute carrier family 2- facilitated glucose transporter member 10	Q8VHD6	MOUSE	SSMACCIYV	SSMACCIYV	SSMACCIYV
Q02297	NXP0000139622	250	c->Y	gicia	Pro-neuregulin-1- membrane-bound isoform	P56974	MOUSE	ITGICIALL	ITGIC+ALL	ITGICVALL
Q9Y5A7	TCGA_000157572/NXP0000126384/rs146523163/rs146523163	52	c->g	eccen	NEDD8 ultimate buster 1	P54729	MOUSE	RLECCENEV	RLECCENEV	RLECCENEV
Q9UK39	rs77592090	372	c->g	gecrh	Nocturnin	O35710	MOUSE	TSGECRHTL	TSGECRHTL	TSGECRHTL
Q8NH01	CSMC210729/NXP0000018820	94	c->y	vacgi	Olfactory receptor 2T11	Q8VGD6	MOUSE	SFVACGIQI	SF CGIQI	SFAGCGIQI
Q8NH01	CSMC210729/NXP0000018820	94	c->y	vacgi	Olfactory receptor 2T11	P30975	DROME	SFVACGIQI	C +	GEFYCKLSQ
P10643	VAR_050480/NXP0000088862/rs2271708	128	c->r	pscdi	Complement component C7	Q8K182	MOUSE	RRPSCDIDK	C +	TEDDCHQYE
P07093	CSMC720531	136	c->y	fqcev	Glia-derived nexin	Q07235	MOUSE	DVFQCEVRN	DVFQCEV+N	DVFQCEVQN
P07093	rs11548971/rs11548971/rs11548971	136	c->s	fqcev	Glia-derived nexin	Q07235	MOUSE	DVFQCEVRN	DVFQCEV+N	DVFQCEVQN
Q9NZM3	rs202114029/rs202114029/rs202114029	1130	c->r	pvcqv	Intersectin-2	Q9Z0R6	MOUSE	FHPVCQVIA	FH VCQVIA	FHAVCQVIA
A6NNZ2	NXP0000267156	12	c->Y	gqcgn	Tubulin beta-8 chain-like protein LOC260334	P29517	ARATH	QTGQCGNQI	Q GQCGNQI	QGGQCGNQI
A6NNZ2	NXP0000267156	12	c->Y	gqcgn	Tubulin beta-8 chain-like protein LOC260334	P08841	DROME	QTGQCGNQI	Q GQCGNQI	QAGQCGNQI
A6NNZ2	NXP0000267156	12	c->Y	gqcgn	Tubulin beta-8 chain-like protein LOC260334	A2AQ07	MOUSE	QTGQCGNQI	Q GQCGNQI	QIGQCGNQI
A6NNZ2	NXP0000267163	303	c->R	aacdp	Tubulin beta-8 chain-like protein LOC260334	A2AQ07	MOUSE	MMAACDPRH	#NAME?	IMAACDPRR
A6NNZ2	NXP0000267163	303	c->R	aacdp	Tubulin beta-8 chain-like protein LOC260334	P08841	DROME	MMAACDPRH	MMAACDPRH	MMAACDPRH
O43889	rs188891760	254	c->s	stcil	Cyclic AMP-responsive element-binding protein 3	Q61817	MOUSE	SSSTCILVL	S STC+LVL	SGSTCVLVL
P15382	rs17853625/rs17853625/rs17853625/rs17853625/rs17853625/rs17853625/rs17853625/rs17853625	106	c->*	rscyv	Potassium voltage-gated channel subfamily E member 1	P23299	MOUSE	SYRSCYVVE	S+R+CYV+E	SFRACYVIE
Q03989	rs151098436	275	c->r	lqcqe	AT-rich interactive domain-containing protein 5A	Q3U108	MOUSE	EALQCQEEG	EALQCQEEG	EALQCQEEG
B0I1T2	rs149320563	143	c->y	stcvl	Unconventional myosin-Ig	Q5SUA5	MOUSE	LKSTCVLEA	LKSTCVLEA	LKSTCVLEA
P49798	TCGA_000012965	71	C->G	hecgl	Regulator of G-protein signaling 4	O08899	MOUSE	ISHECGLAA	I HECGLAA	IHHECGLAA
P49798	CSMC530248	2	c->s	mckg	Regulator of G-protein signaling 4	O08899	MOUSE	C	C	C
P49798	TCGA_000012965	71	C->G	hecgl	Regulator of G-protein signaling 4	O08899	MOUSE	ISHECGLAA	I HECGLAA	IHHECGLAA
P49798	CSMC530248	2	c->s	mckg	Regulator of G-protein signaling 4	O08899	MOUSE	C	C	C
Q92736	rs200450676	1489	c->r	mvcag	Ryanodine receptor 2	E9Q401	MOUSE	CYMVCAGES	CYMVCAGES	CYMVCAGES
Q92736	rs193007458	3032	c->g	vnclh	Ryanodine receptor 2	E9Q401	MOUSE	SIVNCLHIL	SIVNCLHIL	SIVNCLHIL
Q92736	rs193007458	3032	c->g	vnclh	Ryanodine receptor 2	Q24498	DROME	SIVNCLHIL	V CL +L	ITVRCLQVL
O60603	rs200805994	353	c->*	vpcll	Toll-like receptor 2	Q9QUN7	MOUSE	FLVPCLLSQ	FLVPC SQ	FLVPCSFSQ
P01009	rs8350/rs8350/rs8350/rs8350/rs8350/rs8350/rs8350/rs8350/rs8350/rs8350/rs8350	256	c->w	qhckk	Alpha-1-antitrypsin	Q00898	MOUSE	NIQHCKKLS	#NAME?	DVHHCSTLS
Q8IYD8	rs148945714	1895	c->r	ricvi	Fanconi anemia group M protein	Q8BGE5	MOUSE	FERICVIVE	F+RICVIVE	FQRICVIVE
Q8TE69	CSMC356599	95	c->f	lqcpe	Protein CXorf40A	Q9D1F3	MOUSE	ETLQCPEDL	ET QCPE L	ETFQCPETL
Q9Y4F4	CSMC469965	645	c->s	tictr	Protein FAM179B	Q6A070	MOUSE	SPTICTRRV	SPTICTRRV	SPTICTRRV
Q96R67	rs141411091	238	c->y	stcis	Olfactory receptor 4C12	Q60878	MOUSE	ALSTCISHI	ALSTC +H	ALSTCGAHF
Q66K89	CSMC557181	82	c->f	kacqr	Transcription factor E4F1	Q8CCE9	MOUSE	IQKACQRAP	IQK C RAP	IQKTCHRAP
Q8TEC5	rs150590690	15	c->y	pvcfe	Putative E3 ubiquitin-protein ligase SH3RF2	Q8L9T5	ARATH	ECPVCFEKL	EC VC +	ECAVCLSEF
Q8TEC5	rs150590690	15	c->y	pvcfe	Putative E3 ubiquitin-protein ligase SH3RF2	Q8BZT2	MOUSE	ECPVCFEKL	ECPVCFEKL	ECPVCFEKL
Q8TEC5	rs144648651	36	c->r	kpclq	Putative E3 ubiquitin-protein ligase SH3RF2	Q8L9T5	ARATH	FCKPCLQRV	F C+	FHVDCIDMW
Q8TEC5	rs144648651	36	c->r	kpclq	Putative E3 ubiquitin-protein ligase SH3RF2	Q8BZT2	MOUSE	FCKPCLQRV	FCKPCLQR+	FCKPCLQRI
Q8WXH0	NXP0000215774/rs143784708/rs143784708	5815	c->y	dqcek	Nesprin-2	Q6ZWQ0	MOUSE	TWDQCEKKI	TWDQC+KKI	TWDQCKKKI
P62633	CSMC1038044	171	c->f	recti	Cellular nucleic acid-binding protein	P53996	MOUSE	LARECTIEA	LARECTIEA	LARECTIEA
P62633	CSMC1038044	171	c->f	recti	Cellular nucleic acid-binding protein	Q8T8R1	DROME	C	C	C
P62633	CSMC1038044	171	c->f	recti	Cellular nucleic acid-binding protein	O65639	ARATH	LARECTIEA	AREC+ A	FARECSSVA
Q5M8T2	rs141269932	46	c->f	vqclt	Solute carrier family 35 member D3	Q8BGF8	MOUSE	TLVQCLTSS	TLVQCLTSS	TLVQCLTSS
A2RUS2	rs201256157	978	c->f	mscnk	DENN domain-containing protein 3	A2RT67	MOUSE	HSMSCNKQL	HSMSCNKQL	HSMSCNKQL
Q96LZ7	rs147499650/rs147499650/rs147499650	367	c->g	akcyt	Regulator of microtubule dynamics protein 2	Q8BSE0	MOUSE	YLAKCYTDL	Y AKCY +L	YTAKCYVEL
Q14005	TCGA_000014969/TCGA_000029368/TCGA_000062431/TCGA_000066370/TCGA_000084855/TCGA_000120265/TCGA_000135631/TCGA_000139959/TCGA_000157504/TCGA_000171250/TCGA_000193559/TCGA_000206817/TCGA_000227585/TCGA_000015811/TCGA_000029030/TCGA_000032753/TCGA_000046381/TCGA_000065351/TCGA_000087271/TCGA_000101212/TCGA_000104920/TCGA_000135228/TCGA_000138697/TCGA_000169316/TCGA_000188495/TCGA_000192668	401	C->Y	lrcgd	Pro-interleukin-16	O54824	MOUSE	GRLRCGDEI	GRLRCGDEI	GRLRCGDEI
Q14005	rs111488439/rs111488439/rs111488439	975	c->r	qscet	Pro-interleukin-16	O54824	MOUSE	RSQSCETKL	R+QSCETKL	RTQSCETKL
Q9UFC0	rs145973282	570	c->r	vlcgd	Leucine-rich repeat and WD repeat-containing protein 1	Q8BUI3	MOUSE	GIVLCGDEE	#NAME?	NLVLCGDEE
P04839	VAR_007884/NXP0000309700/rs151344465	244	c->r	tvceq	Cytochrome b-245 heavy chain	Q8CIZ9	MOUSE	NITVCEQKI	+ C	HPHNCSHSF
P04839	VAR_002436/NXP0000309701/rs137854589	244	c->s	tvceq	Cytochrome b-245 heavy chain	Q8CIZ9	MOUSE	NITVCEQKI	+ C	HPHNCSHSF
P04839	VAR_002437/NXP0000309702	244	c->y	tvceq	Cytochrome b-245 heavy chain	Q8CIZ9	MOUSE	NITVCEQKI	+ C	HPHNCSHSF
Q9Y2K2	rs140428681	597	c->y	qeceq	Serine/threonine-protein kinase SIK3	Q6P4S6	MOUSE	LQQECEQLQ	LQQECEQLQ	LQQECEQLQ
Q9H0S4	rs149396944/rs149396944	226	c->r	vkcav	Probable ATP-dependent RNA helicase DDX47	Q9CWX9	MOUSE	NPVKCAVSS	NPVKCAVSS	NPVKCAVSS
Q6P6B1	rs139008916	3	c->g	mgcss	Uncharacterized protein C8orf47	Q8K0S2	MOUSE	C	C	C
Q9H2K8	VAR_041207/NXP0000202006/rs55857273	727	c->y	dtckv	Serine/threonine-protein kinase TAO3	Q8BYC6	MOUSE	FQDTCKVQT	FQDTCKVQT	FQDTCKVQT
O95347	CSMC370960	800	c->f	ldcak	Structural maintenance of chromosomes protein 2	Q8CG48	MOUSE	KKLDCAKTK	KKLDCAKTK	KKLDCAKTK
Q9NQH7	rs200998507	503	c->r	qicsq	Probable Xaa-Pro aminopeptidase 3	B7ZMP1	MOUSE	IEQICSQAS	IEQICS+ S	IEQICSRTS
P29460	rs138991749	327	c->*	vpcs	Interleukin-12 subunit beta	P43432	MOUSE	C	C	C
P38398	NXP0000245892	61	c->R	sqcpl	Breast cancer type 1 susceptibility protein	Q9VB08	DROME	GPSQCPLCK	G +CP C+	GNKECPTCR
P38398	NXP0000245892	61	c->R	sqcpl	Breast cancer type 1 susceptibility protein	P48754	MOUSE	GPSQCPLCK	GPSQCPLCK	GPSQCPLCK
P38398	rs80357093/rs80357093/rs80357093	61	c->y	sqcpl	Breast cancer type 1 susceptibility protein	Q9VB08	DROME	GPSQCPLCK	G +CP C+	GNKECPTCR
P38398	rs80357093/rs80357093/rs80357093	61	c->y	sqcpl	Breast cancer type 1 susceptibility protein	P48754	MOUSE	GPSQCPLCK	GPSQCPLCK	GPSQCPLCK
P38398	VAR_007757/NXP0000245893/rs28897672/rs28897672/rs28897672	61	c->g	sqcpl	Breast cancer type 1 susceptibility protein	Q9VB08	DROME	GPSQCPLCK	G +CP C+	GNKECPTCR
P38398	VAR_007757/NXP0000245893/rs28897672/rs28897672/rs28897672	61	c->g	sqcpl	Breast cancer type 1 susceptibility protein	P48754	MOUSE	GPSQCPLCK	GPSQCPLCK	GPSQCPLCK
P38398	NXP0000245894	64	c->R	plckn	Breast cancer type 1 susceptibility protein	Q9VB08	DROME	QCPLCKND-	+CP C+	ECPTCRKKL
P38398	NXP0000245894	64	c->R	plckn	Breast cancer type 1 susceptibility protein	P48754	MOUSE	QCPLCKNDI	QCPLCKN+I	QCPLCKNEI
P38398	VAR_007758/NXP0000245895/rs80357064/rs80357064/rs80357064	64	c->g	plckn	Breast cancer type 1 susceptibility protein	Q9VB08	DROME	QCPLCKND-	+CP C+	ECPTCRKKL
P38398	VAR_007758/NXP0000245895/rs80357064/rs80357064/rs80357064	64	c->g	plckn	Breast cancer type 1 susceptibility protein	P48754	MOUSE	QCPLCKNDI	QCPLCKN+I	QCPLCKNEI
P38398	VAR_007759/NXP0000245896/rs55851803/rs55851803/rs55851803	64	c->y	plckn	Breast cancer type 1 susceptibility protein	Q9VB08	DROME	QCPLCKND-	+CP C+	ECPTCRKKL
P38398	VAR_007759/NXP0000245896/rs55851803/rs55851803/rs55851803	64	c->y	plckn	Breast cancer type 1 susceptibility protein	P48754	MOUSE	QCPLCKNDI	QCPLCKN+I	QCPLCKNEI
P38398	rs80357543/rs80357543/rs80357543	442	c->cvk	licks	Breast cancer type 1 susceptibility protein	P48754	MOUSE	EALICKSER	L+CKS R	HTLMCKSGR
P38398	rs80357458/rs80357458/rs80357458	944	c->*	akcsi	Breast cancer type 1 susceptibility protein	P48754	MOUSE	DNAKCSIKG	+ C	ADTMCD--R
P38398	rs80357458/rs80357458/rs80357458	944	c->*	akcsi	Breast cancer type 1 susceptibility protein	P48754	MOUSE	DNAKCSIKG	+ C	ADTMCD--R
P28335	CSMC754527	146	c->s	hlcai	5-hydroxytryptamine receptor 2C	Q4LBB9	DROME	IMHLCAISL	I+HLC IS+	ILHLCCISV
P28335	CSMC754527	146	c->s	hlcai	5-hydroxytryptamine receptor 2C	P34968	MOUSE	IMHLCAISL	IMHLCAISL	IMHLCAISL
P28332	rs80046510/rs80046510	10	c->*	ircka	Alcohol dehydrogenase 6	P46415	DROME	QVIRCKAAI	+VI CKAA+	KVITCKAAV
P28332	rs80046510/rs80046510	10	c->*	ircka	Alcohol dehydrogenase 6	M9VAG5	YEASX	QVIRCKAAI	+ I+C AA+	KPIKCIAAV
P28332	rs80046510/rs80046510	10	c->*	ircka	Alcohol dehydrogenase 6	Q64437	MOUSE	QVIRCKAAI	+VI+CKAA+	KVIKCKAAV
P28332	rs80046510/rs80046510	10	c->*	ircka	Alcohol dehydrogenase 6	Q96533	ARATH	QVIRCKAAI	QVI CKAA+	QVITCKAAV
P28331	CSMC719652	727	c->w	sic	NADH-ubiquinone oxidoreductase 75 kDa subunit- mitochondrial	Q91VD9	MOUSE	C	C	C
Q9UIB8	rs200573867/rs200573867/rs200573867/rs200573867	155	c->*	ltcsv	SLAM family member 5	Q18PI6	MOUSE	VTLTCSVEK	#NAME?	ITLTCSVEK
Q9UIB8	rs200573867/rs200573867/rs200573867/rs200573867	155	c->*	ltcsv	SLAM family member 5	Q24372	DROME	VTLTCSVE-	V + C	VQMECYASG
Q9UIB8	rs200975824/rs200975824/rs200975824/rs200975824	155	c->y	ltcsv	SLAM family member 5	Q18PI6	MOUSE	VTLTCSVEK	#NAME?	ITLTCSVEK
Q9UIB8	rs200975824/rs200975824/rs200975824/rs200975824	155	c->y	ltcsv	SLAM family member 5	Q24372	DROME	VTLTCSVE-	V + C	VQMECYASG
P62826	CSMC364348	120	c->s	vlcgn	GTP-binding nuclear protein Ran	P62827	MOUSE	PIVLCGNKV	PIVLCGNKV	PIVLCGNKV
P62826	CSMC364348	120	c->s	vlcgn	GTP-binding nuclear protein Ran	Q9VZ23	DROME	PIVLCGNKV	PIVLCGNKV	PIVLCGNKV
P62826	CSMC364348	120	c->s	vlcgn	GTP-binding nuclear protein Ran	Q8H156	ARATH	PIVLCGNKV	PIVLCGNKV	PIVLCGNKV
P02748	CSMC592561	142	c->r	ppcrd	Complement component C9	P06683	MOUSE	PRPPCRDRV	PR PCRDRV	PRTPCRDRV
P02748	CSMC592561	142	c->r	ppcrd	Complement component C9	P06683	MOUSE	PRPPCRDRV	PR PCRDRV	PRTPCRDRV
Q8NFS9	rs55982916	146	c->a	lscfq	N-acetyllactosaminide beta-1-6-N-acetylglucosaminyl-transferase	P97402	MOUSE	QLLSCFQNA	QL+SCF NA	QLVSCFPNA
Q8NFS9	rs56343921	146	c->s	lscfq	N-acetyllactosaminide beta-1-6-N-acetylglucosaminyl-transferase	P97402	MOUSE	QLLSCFQNA	QL+SCF NA	QLVSCFPNA
Q8NFS9	rs56136812	173	c->*	lnclk	N-acetyllactosaminide beta-1-6-N-acetylglucosaminyl-transferase	P97402	MOUSE	ADLNCLKDL	ADLNC+KDL	ADLNCIKDL
Q8NFS9	rs56136812	173	c->*	lnclk	N-acetyllactosaminide beta-1-6-N-acetylglucosaminyl-transferase	Q7KVA1	DROME	ADLNCLKDL	L C++DL	MLLQCMEDL
Q8NFS9	rs55647922	173	c->a	lnclk	N-acetyllactosaminide beta-1-6-N-acetylglucosaminyl-transferase	P97402	MOUSE	ADLNCLKDL	ADLNC+KDL	ADLNCIKDL
Q8NFS9	rs55647922	173	c->a	lnclk	N-acetyllactosaminide beta-1-6-N-acetylglucosaminyl-transferase	Q7KVA1	DROME	ADLNCLKDL	L C++DL	MLLQCMEDL
Q8NFS9	rs55714257	173	c->s	lnclk	N-acetyllactosaminide beta-1-6-N-acetylglucosaminyl-transferase	P97402	MOUSE	ADLNCLKDL	ADLNC+KDL	ADLNCIKDL
Q8NFS9	rs55714257	173	c->s	lnclk	N-acetyllactosaminide beta-1-6-N-acetylglucosaminyl-transferase	Q7KVA1	DROME	ADLNCLKDL	L C++DL	MLLQCMEDL
Q8NFS9	rs200102997	173	c->y	lnclk	N-acetyllactosaminide beta-1-6-N-acetylglucosaminyl-transferase	P97402	MOUSE	ADLNCLKDL	ADLNC+KDL	ADLNCIKDL
Q8NFS9	rs200102997	173	c->y	lnclk	N-acetyllactosaminide beta-1-6-N-acetylglucosaminyl-transferase	Q7KVA1	DROME	ADLNCLKDL	L C++DL	MLLQCMEDL
Q9UHQ1	rs142068937/rs142068937/rs142068937	11	c->r	kecsk	Nuclear prelamin A recognition factor	Q9CYQ7	MOUSE	TRKECSKKT	TRKECSKK+	TRKECSKKS
Q9Y6E7	CSMC546712	163	c->f	hgcmd	NAD-dependent protein deacetylase sirtuin-4	Q8R216	MOUSE	ELHGCMDRV	ELHGCM RV	ELHGCMHRV
Q96I25	rs145588908	302	c->r	lkcpt	Splicing factor 45	Q8JZX4	MOUSE	EILKCPTKV	EILKCPTKV	EILKCPTKV
Q6IS24	CSMC453322	526	c->g	trclv	Putative polypeptide N-acetylgalactosaminyltransferase-like protein 3	Q8K1B9	MOUSE	PDTRCLVD-	D RCLVD	DDNRCLVDV
Q6IS24	CSMC453322	526	c->g	trclv	Putative polypeptide N-acetylgalactosaminyltransferase-like protein 3	Q6WV17	DROME	PDTRCLVDN	D CL +	SDDLCLDAS
Q15256	TCGA_000128499/TCGA_000200889/TCGA_000023040	588	C->F	vhcsa	Receptor-type tyrosine-protein phosphatase R	P35832	DROME	VVVHCSAGI	+VVHCSAG+	IVVHCSAGV
Q15256	TCGA_000128499/TCGA_000200889/TCGA_000023040	588	C->F	vhcsa	Receptor-type tyrosine-protein phosphatase R	O82656	ARATH	VVVHCSAGI	#NAME?	IIVHCSAGI
Q15256	TCGA_000128499/TCGA_000200889/TCGA_000023040	588	C->F	vhcsa	Receptor-type tyrosine-protein phosphatase R	Q62132	MOUSE	VVVHCSAGI	VVVHCSAGI	VVVHCSAGI
Q13216	rs141898557	356	c->*	rdcni	DNA excision repair protein ERCC-8	Q8CFD5	MOUSE	GSRDCNILA	GSRDCNILA	GSRDCNILA
Q13219	CSMC390897	947	c->g	gycgd	Pappalysin-1	Q8R4K8	MOUSE	GSGYCGDGI	GSGYCGDG+	GSGYCGDGV
Q8N159	VAR_023505/NXP0000255275	200	c->r	ksckv	N-acetylglutamate synthase - mitochondrial	Q8R4H7	MOUSE	LAKSCKVLV	LA+SCKVLV	LAQSCKVLV
Q6UW60	rs150360487	338	c->y	eacas	Proprotein convertase subtilisin/kexin type 4	P30430	DROME	YSEACASTL	YSE C+STL	YSEKCSSTL
Q6UW60	rs150360487	338	c->y	eacas	Proprotein convertase subtilisin/kexin type 4	P23188	MOUSE	YSEACASTL	YSEAC+STL	YSEACSSTL
Q15746	CSMC273661	1183	c->f	cscqv	Myosin light chain kinase- smooth muscle	Q6PDN3	MOUSE	AECSCQVTV	AECSCQVTV	AECSCQVTV
P13489	rs142344675/rs142344675/rs142344675/rs142344675/rs142344675/rs142344675/rs142344675/rs142344675	209	c->y	escgv	Ribonuclease inhibitor	Q91VI7	MOUSE	KLESCGVTS	KLE+CG+T+	KLENCGITA
Q96PE2	NXP0000185112/rs151153426	1776	c->y	vtcil	Rho guanine nucleotide exchange factor 17	Q80U35	MOUSE	ASVTCILYL	ASVTCILYL	ASVTCILYL
Q9HD33	VAR_052042/NXP0000055509/rs2339844	10	c->g	llcrr	39S ribosomal protein L47- mitochondrial	Q8K2Y7	MOUSE	LALLCRRVS	L +CRR S	LVGICRRAS
P55160	CSMC321954	1107	c->y	escfp	Nck-associated protein 1-like	P55162	DROME	MLESCFPYV	#NAME?	LLESCFPYV
P55160	CSMC321954	1107	c->y	escfp	Nck-associated protein 1-like	P28660	MOUSE	MLESCFPYV	#NAME?	LLESCFPYV
Q5JTH9	rs140739370/rs140739370	344	c->f	tacam	RRP12-like protein	Q6P5B0	MOUSE	LVTACAMQA	LVTACAMQA	LVTACAMQA
Q9NZB8	VAR_054824/NXP0000110439/rs151141411/rs151141411	80	c->g	ekcnl	Molybdenum cofactor biosynthesis protein 1	Q8IQF1	DROME	LTEKCNLRC	LTE+CNLRC	LTERCNLRC
Q9NZB8	VAR_054824/NXP0000110439/rs151141411/rs151141411	80	c->g	ekcnl	Molybdenum cofactor biosynthesis protein 1	Q5RKZ7	MOUSE	LTEKCNLRC	LTEKCNLRC	LTEKCNLRC
Q9NZB8	VAR_054824/NXP0000110439/rs151141411/rs151141411	80	c->g	ekcnl	Molybdenum cofactor biosynthesis protein 1	Q39055	ARATH	LTEKCNLRC	LTE+CNLRC	LTERCNLRC
Q86VF2	NXP0000011994	477	c->F	lsctl	Immunoglobulin-like and fibronectin type III domain-containing protein 1	Q9I7U4	DROME	ATLSCTLTS	TLSC	#NAME?
Q86VF2	NXP0000011994	477	c->F	lsctl	Immunoglobulin-like and fibronectin type III domain-containing protein 1	Q3KNY0	MOUSE	ATLSCTLTS	A +SCTL S	AIVSCTLAS
Q86VF2	NXP0000011995	477	c->S	lsctl	Immunoglobulin-like and fibronectin type III domain-containing protein 1	Q9I7U4	DROME	ATLSCTLTS	TLSC	#NAME?
Q86VF2	NXP0000011995	477	c->S	lsctl	Immunoglobulin-like and fibronectin type III domain-containing protein 1	Q3KNY0	MOUSE	ATLSCTLTS	A +SCTL S	AIVSCTLAS
Q86VF7	TCGA_000128723	9	C->R	srcgy	Nebulin-related-anchoring protein	Q8I7C3	DROME	C	C	C
Q86VF7	TCGA_000128723	9	C->R	srcgy	Nebulin-related-anchoring protein	P0C7Q8	ARATH	PCSRCGYGV	C+ C +	ICAGCNMEI
Q86VF7	TCGA_000128723	9	C->R	srcgy	Nebulin-related-anchoring protein	Q80XB4	MOUSE	PCSRCGYGV	CSRCGYGV	ACSRCGYGV
O60830	TCGA_000158464/TCGA_000168075/TCGA_000211417/TCGA_000080305/TCGA_000088197/TCGA_000123317/TCGA_000185010	9	C->S	epcpw	Mitochondrial import inner membrane translocase subunit Tim17-B	Q9VNA0	DROME	AREPCPWRI	REPCP+RI	GREPCPFRI
O60830	TCGA_000158464/TCGA_000168075/TCGA_000211417/TCGA_000080305/TCGA_000088197/TCGA_000123317/TCGA_000185010	9	C->S	epcpw	Mitochondrial import inner membrane translocase subunit Tim17-B	Q9LN27	ARATH	AREPCPWRI	#NAME?	SREPCPDRI
O60830	TCGA_000158464/TCGA_000168075/TCGA_000211417/TCGA_000080305/TCGA_000088197/TCGA_000123317/TCGA_000185010	9	C->S	epcpw	Mitochondrial import inner membrane translocase subunit Tim17-B	Q9Z0V7	MOUSE	AREPCPWRI	AREPCPWRI	AREPCPWRI
Q96NN9	NXP0000300596/rs146335337/rs146335337/rs146335337	4	c->s	ggcfs	Apoptosis-inducing factor 3	Q3TY86	MOUSE	C	C	C
O75409	NXP0000311946/rs61737320	7	c->g	knckn	Huntingtin-interacting protein M	Q9VBV3	DROME	C	C	C
Q8NGL0	CSMC1127759	189	c->f	lacsd	Olfactory receptor 5L2	Q8VFK7	MOUSE	LSLACSDVT	L L+CSD	LKLSCSDTH
Q8NGL4	CSMC388980	107	c->f	facif	Olfactory receptor 5D13	Q868T3	DROME	FCFACIFGV	F C+	FSQVCV-TY
Q8NGL9	NXP0000179597/rs147425069	167	c->w	pfcgp	Olfactory receptor 4C16	Q60878	MOUSE	SLPFCGPNV	LPFCGPNV	QLPFCGPNV
Q8NGL9	NXP0000179603/rs141007915	238	c->r	stcvs	Olfactory receptor 4C16	Q60878	MOUSE	ALSTCVSHI	ALSTC +H	ALSTCGAHF
Q9BRQ5	rs142819808	101	c->s	sactt	Protein orai-3	Q6P8G8	MOUSE	AFSACTTVL	AFSACTTVL	AFSACTTVL
Q9BRQ5	rs142819808	101	c->s	sactt	Protein orai-3	Q9U6B8	DROME	AFSACTTVL	AF+ CTT+L	AFAICTTLL
P43003	rs137852620/rs137852620	186	c->s	eacfk	Excitatory amino acid transporter 1	O35544	MOUSE	LVEACFKQF	LVEACFKQF	LVEACFKQF
P43004	rs201454950/rs201454950/rs201454950	563	c->s	adcsv	Excitatory amino acid transporter 2	P43006	MOUSE	KSADCSVEE	KSADCSVEE	KSADCSVEE
Q92759	CSMC1209163	16	c->y	lqcrn	General transcription factor IIH subunit 4	O70422	MOUSE	VHLQCRNLQ	HLQCRNLQ	AHLQCRNLQ
Q8TC29	NXP0000160123/rs77256682	5	c->f	ptcss	Enkurin	Q6SP97	MOUSE	MDPTCSSEC	MD C+SE	MDSPCTSES
Q9BSF0	rs180825808/rs180825808/rs180825808/rs180825808	3	c->s	mgcmk	Small membrane A-kinase anchor protein	Q9CPS8	MOUSE	C	C	C
Q92529	rs140363225	477	c->g	vecis	SHC-transforming protein 3	Q61120	MOUSE	ASVECISPV	ASVECISPV	ASVECISPV
Q8IWX7	CSMC472584	636	c->s	lacmv	Protein unc-45 homolog B	Q8CGY6	MOUSE	SALACMVKA	SALACMVKA	SALACMVKA
Q8IWX7	NXP0000257946/rs76329788/rs76329788/rs76329788	786	c->y	cmcnm	Protein unc-45 homolog B	Q8CGY6	MOUSE	TECMCNMVL	TECMCNMVL	TECMCNMVL
O43699	CSMC315185	46	c->w	glcvl	Sialic acid-binding Ig-like lectin 6	Q91Y57	MOUSE	QEGLCVLVP	QEGLCVLVP	QEGLCVLVP
Q96LT7	rs74619849/rs74619849	233	c->w	cgcsv	Protein C9orf72	Q6DFW0	MOUSE	QTCGCSVVV	QTCGCSVVV	QTCGCSVVV
O94953	rs188792784	13	c->s	pscki	Lysine-specific demethylase 4B	Q3U2K5	MOUSE	QNPSCKIMT	QNP+C IM	QNPNCSIMI
Q695T7	rs149582176	203	c->*	lacaw	Sodium-dependent neutral amino acid transporter B(0)AT1	Q9VR07	DROME	LCLACAWSV	CL CAW +	ACLICAWLM
O43347	CSMC35568/NXP0000201603	167	c->y	kvcei	RNA-binding protein Musashi homolog 1	Q61474	MOUSE	VEKVCEIHF	VEKVCEIHF	VEKVCEIHF
O43347	CSMC35568/NXP0000201603	167	c->y	kvcei	RNA-binding protein Musashi homolog 1	Q9VVE5	DROME	VEKVCEIHF	V+KVCEIHF	VDKVCEIHF
O43347	CSMC35568/NXP0000201603	167	c->y	kvcei	RNA-binding protein Musashi homolog 1	J7I312	YEASX	#NAME?	+C +HF	NKIICGLHF
O60220	VAR_010237/NXP0000313559/rs80356560	66	c->w	vncve	Mitochondrial import inner membrane translocase subunit Tim8 A	Q9XGY4	ARATH	CFVNCVERF	C +C +R+	CLTHCAQRY
O60220	VAR_010237/NXP0000313559/rs80356560	66	c->w	vncve	Mitochondrial import inner membrane translocase subunit Tim8 A	Q9WVA2	MOUSE	CFVNCVERF	CFVNCVERF	CFVNCVERF
O60220	VAR_010237/NXP0000313559/rs80356560	66	c->w	vncve	Mitochondrial import inner membrane translocase subunit Tim8 A	Q9Y1A3	DROME	CFVNCVERF	C NCV+RF	CLSNCVDRF
Q53HV7	NXP0000202250/rs3087405/rs3087405/rs3087405/rs3087405/rs3087405/rs3087405	23	c->s	qpcpg	Single-strand selective monofunctional uracil DNA glycosylase	Q6P5C5	MOUSE	EPQPCPGSL	EP PC SL	EPLPCTRSL
P11413	rs137852346/rs137852346	269	c->y	mlclv	Glucose-6-phosphate 1-dehydrogenase	Q00612	MOUSE	LQMLCLVAM	LQMLCLVAM	LQMLCLVAM
P11413	rs137852346/rs137852346	269	c->y	mlclv	Glucose-6-phosphate 1-dehydrogenase	Q9FJI5	ARATH	LQMLCLVAM	LQ+LCLVAM	LQVLCLVAM
Q8TBB0	rs140233330	5	c->w	kccsa	THAP domain-containing protein 6	Q9D305	MOUSE	MVKCCSAIG	M C+A G	MPTNCAAAG
Q8TBB5	rs138234137/rs138234137/rs138234137	120	c->s	rrcah	Kelch domain-containing protein 4	O04318	ARATH	P-RRCAHQA	P RC+H	PGLRCSHG-
Q8TBB5	rs138234137/rs138234137/rs138234137	120	c->s	rrcah	Kelch domain-containing protein 4	Q9V4C8	DROME	PPRRCAHQA	P CA	VPNGCAAYG
Q8TBB5	rs138234137/rs138234137/rs138234137	120	c->s	rrcah	Kelch domain-containing protein 4	Q921I2	MOUSE	PPRRCAHQA	PPRRCAHQA	PPRRCAHQA
Q13564	CSMC166686/NXP0000237622	121	c->y	ffcrf	NEDD8-activating enzyme E1 regulatory subunit	Q8VBW6	MOUSE	PSFFCRFTV	PSFFCRFT+	PSFFCRFTI
P29017	CSMC529681	280	c->f	lscrv	T-cell surface glycoprotein CD1c	P11609	MOUSE	AGLSCRVRH	AGL+CRV+H	AGLACRVKH
Q9Y277	rs201639978/rs201639978	2	c->r	mcnt	Voltage-dependent anion-selective channel protein 3	Q60931	MOUSE	C	C	C
A3KMH1	rs146325541	444	c->f	dicli	von Willebrand factor A domain-containing protein 8	Q8CC88	MOUSE	VKDICLIGG	VKDICLIGG	VKDICLIGG
O00206	NXP0000154631/rs137853920/rs137853920/rs137853920	281	c->y	glcnl	Toll-like receptor 4	Q9QUK6	MOUSE	LEGLCNLTI	#NAME?	MEGLCDVTI
O00206	VAR_047563/NXP0000154635/rs2770145/rs2770145/rs2770145	306	c->w	fnclt	Toll-like receptor 4	Q9QUK6	MOUSE	DLFNCLTNV	F+CL NV	K-FHCLANV
Q7Z333	rs200382768	587	c->r	qsclk	Probable helicase senataxin	A2AKX3	MOUSE	ELQSCLKQI	ELQ CLKQI	ELQMCLKQI
Q7Z333	NXP0000151440/rs112089123	1554	c->g	kdcle	Probable helicase senataxin	A2AKX3	MOUSE	KYKDCLETT	KYKDC+ETT	KYKDCVETT
Q7Z333	rs143930428	1672	c->y	qgckv	Probable helicase senataxin	A2AKX3	MOUSE	NRQGCKVPF	#NAME?	SKQSCKLTF
Q7Z333	rs200154603	2006	c->f	lvcap	Probable helicase senataxin	Q9VYS3	DROME	RVLVCAPSN	VLVCAPSN	TVLVCAPSN
Q7Z333	rs200154603	2006	c->f	lvcap	Probable helicase senataxin	A2AKX3	MOUSE	RVLVCAPSN	RVLVCAPSN	RVLVCAPSN
Q9Y623	CSMC559490	1415	c->f	skcas	Myosin-4	Q5SX39	MOUSE	VNSKCASLE	VNSKCASLE	VNSKCASLE
Q9Y623	CSMC559490	1415	c->f	skcas	Myosin-4	P05661	DROME	VNSKCASLE	#NAME?	LNQKCIGLE
Q9Y623	rs201934117	1415	c->y	skcas	Myosin-4	Q5SX39	MOUSE	VNSKCASLE	VNSKCASLE	VNSKCASLE
Q9Y623	rs201934117	1415	c->y	skcas	Myosin-4	P05661	DROME	VNSKCASLE	#NAME?	LNQKCIGLE
Q96RC9	VAR_053241/TCGA_000168844/NXP0000181677/rs4057749	178	c->r	ylcdv	Olfactory receptor 8B4	Q60886	MOUSE	DHYLCDVLP	#NAME?	NHYLCDILP
Q01151	TCGA_000162500/TCGA_000178800	12	C->F	lscay	CD83 antigen	O88324	MOUSE	LLLSCAYSL	L L CA SL	LFLGCACSL
Q01151	TCGA_000162501/TCGA_000002697/TCGA_000178801	12	C->-	lscay	CD83 antigen	O88324	MOUSE	LLLSCAYSL	L L CA SL	LFLGCACSL
Q9UKV0	TCGA_000014267/TCGA_000048834/TCGA_000174290/TCGA_000086521/TCGA_000172640	932	C->G	akcfg	Histone deacetylase 9	Q6NZM9	MOUSE	VTAKCFGHL	#NAME?	LSAKCFGYL
A2CJ06	CSMC229698/NXP0000039744	182	c->f	rscfq	Dystrotelin	A2CI98	MOUSE	ATRSCFQGV	A SCF+GV	AIHSCFRGV
A2CJ06	CSMC229698/NXP0000039744	182	c->f	rscfq	Dystrotelin	Q9VDW6	DROME	ATRSCFQ--	+ RSC +	SVRSCLEQA
Q5T5Y3	rs35396137	795	c->lp	spcls	Calmodulin-regulated spectrin-associated protein 1	A2AHC3	MOUSE	RSSPCLSTA	RSSPCLST	RSSPCLSTT
Q5T5Y3	rs76232173	848	c->s	escpa	Calmodulin-regulated spectrin-associated protein 1	A2AHC3	MOUSE	ASESCPAPL	ASESCPAPL	ASESCPAPL
P42695	NXP0000172077	471	c->S	ahcle	Condensin-2 complex subunit D3	Q6ZQK0	MOUSE	SFAHCLELT	SFAHCLEL+	SFAHCLELS
Q96HE7	TCGA_000112736	37	C->Y	cfcqv	ERO1-like protein alpha	Q9V3A6	DROME	QRCFCQVSG	#NAME?	KNCFCELEG
Q96HE7	TCGA_000112737	37	C->-	cfcqv	ERO1-like protein alpha	Q9V3A6	DROME	QRCFCQVSG	#NAME?	KNCFCELEG
P08319	rs147320170	10	c->r	ikcka	Alcohol dehydrogenase 4	P46415	DROME	KVIKCKAAI	KVI CKAA+	KVITCKAAV
P08319	rs147320170	10	c->r	ikcka	Alcohol dehydrogenase 4	Q9QYY9	MOUSE	KVIKCKAAI	KVIKCKAAI	KVIKCKAAI
P08319	rs147320170	10	c->r	ikcka	Alcohol dehydrogenase 4	M9VAG5	YEASX	KVIKCKAAI	K IKC AA+	KPIKCIAAV
P08319	rs147320170	10	c->r	ikcka	Alcohol dehydrogenase 4	Q96533	ARATH	KVIKCKAAI	+VI CKAA+	QVITCKAAV
P08319	rs29001206	274	c->cr	ldcag	Alcohol dehydrogenase 4	P46415	DROME	FALDCAGGS	+ +C G	YTFECIGNV
P08319	rs29001206	274	c->cr	ldcag	Alcohol dehydrogenase 4	M9VAG5	YEASX	FALDCAGGS	F DC G +	FTFDCTGNT
P08319	rs29001206	274	c->cr	ldcag	Alcohol dehydrogenase 4	Q96533	ARATH	FALDCAGGS	++ +C G	YSFECIGNV
P08319	rs29001206	274	c->cr	ldcag	Alcohol dehydrogenase 4	Q9QYY9	MOUSE	FALDCAGGS	++LDCAG +	YSLDCAGTA
Q659A1	rs139583149	569	c->r	vlcss	NMDA receptor-regulated protein 2	Q3UZ18	MOUSE	DTVLCSSDT	+ C SDT	KGIPCGSDT
Q659A1	rs146508485	569	c->y	vlcss	NMDA receptor-regulated protein 2	Q3UZ18	MOUSE	DTVLCSSDT	+ C SDT	KGIPCGSDT
O43592	CSMC73315/NXP0000193795	268	c->s	slcqv	Exportin-T	Q9CRT8	MOUSE	VESLCQVLQ	VESLCQVLQ	VESLCQVLQ
O43592	CSMC468772	845	c->f	ktcfi	Exportin-T	Q9CRT8	MOUSE	AQKTCFIIL	AQKTCFIIL	AQKTCFIIL
O43592	CSMC468772	845	c->f	ktcfi	Exportin-T	Q7PC79	ARATH	AQKTCFIIL	+K C I	VRKACVQIF
A5PLN9	TCGA_000065397/TCGA_000101271/TCGA_000119362/TCGA_000138937/TCGA_000156537/TCGA_000209497/TCGA_000226717/TCGA_000014811/TCGA_000049382/TCGA_000068568/TCGA_000137909/TCGA_000154422/TCGA_000172424	332	C->S	tncse	Trafficking protein particle complex subunit 13	Q3TIR1	MOUSE	KITNCSERT	KITNCSER	KITNCSERM
Q96BP3	rs111378493	185	c->r	iycpg	Peptidylprolyl isomerase domain and WD repeat-containing protein 1	Q8CEC6	MOUSE	EWIYCPGDA	EWIYCPGDA	EWIYCPGDA
Q9NXL9	CSMC739437	185	c->y	ftcls	DNA helicase MCM9	Q2KHI9	MOUSE	SKFTCLSGL	SKF+CLS L	SKFSCLSDL
Q9NXL9	rs201895364/rs201895364	232	c->g	dscks	DNA helicase MCM9	Q9FL33	ARATH	LVDSCKSGD	LVDSCK GD	LVDSCKPGD
Q9NXL9	rs201895364/rs201895364	232	c->g	dscks	DNA helicase MCM9	Q2KHI9	MOUSE	LVDSCKSGD	LVDSCKSGD	LVDSCKSGD
Q9NXL9	rs201895364/rs201895364	232	c->g	dscks	DNA helicase MCM9	P49735	DROME	LVDSCKSGD	L D CK GD	LCDQCKPGD
Q9NXL9	rs200572387/rs200572387	232	c->w	dscks	DNA helicase MCM9	Q9FL33	ARATH	LVDSCKSGD	LVDSCK GD	LVDSCKPGD
Q9NXL9	rs200572387/rs200572387	232	c->w	dscks	DNA helicase MCM9	Q2KHI9	MOUSE	LVDSCKSGD	LVDSCKSGD	LVDSCKSGD
Q9NXL9	rs200572387/rs200572387	232	c->w	dscks	DNA helicase MCM9	P49735	DROME	LVDSCKSGD	L D CK GD	LCDQCKPGD
Q9NYI0	rs200902388	248	c->w	pscpl	PH and SEC7 domain-containing protein 3	Q2PFD7	MOUSE	QEPSCPLAS	E +CP++S	PESACPVSS
Q99551	rs199534810	192	c->f	rkclc	Transcription termination factor- mitochondrial	Q8CHZ9	MOUSE	LTRKCLCRL	LT KCLCRL	LTHKCLCRL
Q9NXL2	rs74760219	74	c->*	gecsv	Rho guanine nucleotide exchange factor 38	Q80VK6	MOUSE	PQGECSVAE	PQ ECS AE	PQAECSSAE
Q9NXL2	rs77566495	74	c->s	gecsv	Rho guanine nucleotide exchange factor 38	Q80VK6	MOUSE	PQGECSVAE	PQ ECS AE	PQAECSSAE
Q8N960	rs147259841/rs147259841	762	c->g	edcih	Centrosomal protein of 120 kDa	Q7TSG1	MOUSE	AKEDCIHQV	A++DC++QV	ARDDCVYQV
P50461	rs141980088	10	c->y	akcga	Cysteine and glycine-rich protein 3	Q24400	DROME	C	C	C
P50461	rs141980088	10	c->y	akcga	Cysteine and glycine-rich protein 3	Q84WJ0	ARATH	C	C	C
P50461	rs141980088	10	c->y	akcga	Cysteine and glycine-rich protein 3	P50462	MOUSE	GGAKCGACE	GGAKCGACE	GGAKCGACE
P50461	VAR_045934/NXP0000172281/rs104894204	58	c->g	iyckv	Cysteine and glycine-rich protein 3	Q84WJ0	ARATH	#NAME?	E YC VC	YERYCYVCK
P50461	VAR_045934/NXP0000172281/rs104894204	58	c->g	iyckv	Cysteine and glycine-rich protein 3	P50462	MOUSE	SEIYCKVCY	SEIYCKVCY	SEIYCKVCY
P50461	VAR_045934/NXP0000172281/rs104894204	58	c->g	iyckv	Cysteine and glycine-rich protein 3	Q24400	DROME	SEIYCKVCY	E+YCK C+	RELYCKTCH
P50461	VAR_045934/NXP0000172281/rs104894204	58	c->g	iyckv	Cysteine and glycine-rich protein 3	Q84WJ0	ARATH	#NAME?	E YC VC	YERYCYVCK
P50461	VAR_045934/NXP0000172281/rs104894204	58	c->g	iyckv	Cysteine and glycine-rich protein 3	P50462	MOUSE	SEIYCKVCY	SEIYCKVCY	SEIYCKVCY
P50461	VAR_045934/NXP0000172281/rs104894204	58	c->g	iyckv	Cysteine and glycine-rich protein 3	Q24400	DROME	SEIYCKVCY	E+YCK C+	RELYCKTCH
Q9ULD9	rs139445741	609	c->f	lecse	Zinc finger protein 608	Q8BZ47	MOUSE	VALECSEPS	L C+	ADLSCN---
P35030	NXP0000155178/rs141382822/rs141382822/rs141382822	196	c->s	tecli	Trypsin-3	Q9FH04	ARATH	C	C	C
P35030	NXP0000155178/rs141382822/rs141382822/rs141382822	196	c->s	tecli	Trypsin-3	P07146	MOUSE	AGTECLISG	AGT+CLISG	AGTQCLISG
O60858	rs149305008/rs149305008/rs149305008/rs149305008	33	c->g	kkcle	E3 ubiquitin-protein ligase TRIM13	Q9CYB0	MOUSE	FCKKCLEGI	FCKKCLEG+	FCKKCLEGL
O60858	rs149305008/rs149305008/rs149305008/rs149305008	33	c->g	kkcle	E3 ubiquitin-protein ligase TRIM13	P50534	DROME	FCKKCLEG	C+ CL G	VCRLCLRG
O60858	rs149305008/rs149305008/rs149305008/rs149305008	33	c->g	kkcle	E3 ubiquitin-protein ligase TRIM13	Q9FIY7	ARATH	FCKKCLEGI	C++CL	MCRECL---
Q9Y2P5	rs138205034	590	c->y	pgceg	Bile acyl-CoA synthetase	Q4LDG0	MOUSE	CVPGCEGKV	VPGCEGKV	PVPGCEGKV
Q8N8U9	CSMC746070	261	c->y	ctcrd	BMP-binding endothelial regulator protein	Q8CJ69	MOUSE	TACTCRDST	T CTC+DST	TVCTCKDST
Q9UMX6	rs140794161	32	c->y	mecps	Guanylyl cyclase-activating protein 2	Q8VBV8	MOUSE	FVMECPSGT	FV+ECPSGT	FVVECPSGT
Q9UMX6	rs140794161	32	c->y	mecps	Guanylyl cyclase-activating protein 2	P42325	DROME	FVMECPSGT	F+ +CPSG	FLKDCPSGH
P17735	CSMC1228531	241	c->y	rqcvp	Tyrosine aminotransferase	Q8QZR1	MOUSE	AARQCVPIL	A RQCVPIL	AERQCVPIL
Q96NL3	CSMC324517/NXP0000287033/rs114966386	146	c->s	eicpe	Zinc finger protein 599	Q7TSH9	MOUSE	HKEICPEKL	C L	#NAME?
P01042	rs111239340/rs111239340	126	c->r	qtcqi	Kininogen-1	O08677	MOUSE	ATQTCQITP	TQTC+I P	VTQTCKIAP
Q15024	TCGA_000177626	85	C->W	vdcsa	Exosome complex component RRP42	Q9D0M0	MOUSE	FFVDCSASA	FFVDCSA+A	FFVDCSANA
Q15024	NXP0000060417/rs145100368	238	c->y	vtcmr	Exosome complex component RRP42	Q9D0M0	MOUSE	GVVTCMRKV	GVVTCMRKV	GVVTCMRKV
Q15021	rs200251936	201	c->w	tgccy	Condensin complex subunit 1	Q8K2Z4	MOUSE	LVTGCCYRL	LVTGCCYRL	LVTGCCYRL
Q15021	rs144398305	201	c->wgl	tgccy	Condensin complex subunit 1	Q8K2Z4	MOUSE	LVTGCCYRL	LVTGCCYRL	LVTGCCYRL
Q8NGJ6	CSMC542882	191	c->s	lacsd	Olfactory receptor 51A4	Q6W049	MOUSE	MKLACSDNR	#NAME?	ISLACDDIT
Q8NGJ6	TCGA_000166658/NXP0000179919/rs143239713	191	c->y	lacsd	Olfactory receptor 51A4	Q6W049	MOUSE	MKLACSDNR	#NAME?	ISLACDDIT
Q8NGJ7	NXP0000179893/rs147155775	191	c->y	lacsd	Olfactory receptor 51A2	Q6W049	MOUSE	MKLACSDNR	#NAME?	ISLACDDIT
Q8TEW6	rs28605507	111	c->g	veclg	Docking protein 4	Q99KE3	MOUSE	LSVECLGSR	LSVECLGSR	LSVECLGSR
Q92953	rs148143740	581	c->y	vvcpq	Potassium voltage-gated channel subfamily B member 2	A6H8H5	MOUSE	EEVVCPQEQ	EEV+CPQEQ	EEVICPQEQ
Q92772	NXP0000076156	217	c->W	mmclg	Cyclin-dependent kinase-like 2	Q9QUK0	MOUSE	HIMMCLGNL	HIM CLGNL	HIMTCLGNL
P22234	rs200645694/rs200645694	423	c->y	recnl	Multifunctional protein ADE2	Q9DCL9	MOUSE	C	C	C
P26439	CSMC527850	72	c->f	racqd	3 beta-hydroxysteroid dehydrogenase/Delta 5-->4-isomerase type 2	Q61767	MOUSE	LKRACQDVS	LKRACQ +S	LKRACQGMS
P26927	rs139396753	507	c->r	hfcgg	Hepatocyte growth factor-like protein	P26928	MOUSE	GQHFCGGSL	GQHFCGGSL	GQHFCGGSL
P26927	rs139396753	507	c->r	hfcgg	Hepatocyte growth factor-like protein	Q05319	DROME	GQHFCGGSL	H CGG+L	STHRCGGAL
Q9H3T2	rs149542698/rs149542698/rs149542698	479	c->y	arcsg	Semaphorin-6C	Q9WTM3	MOUSE	SPARCSGKR	S ARCSGKR	SHARCSGKR
P54687	rs199736747/rs199736747/rs199736747/rs199736747/rs199736747	140	c->s	leciq	Branched-chain-amino-acid aminotransferase- cytosolic	P24288	MOUSE	ELLECIQQL	ELL+CI QL	ELLKCILQL
O14978	NXP0000243599	551	c->Y	secge	Zinc finger protein 263	Q9EQB9	MOUSE	PFSECGEAV	+EC +	KCNECWKVF
O14979	CSMC211890/NXP0000078385	177	c->y	vdcti	Heterogeneous nuclear ribonucleoprotein D-like	Q9Z130	MOUSE	EVVDCTIKT	EVVDCTIKT	EVVDCTIKT
Q8TD57	rs76687707	1450	c->r	kqcvv	Dynein heavy chain 3- axonemal	Q8BW94	MOUSE	LAKQCVVFN	LAKQCVVFN	LAKQCVVFN
Q8TD57	TCGA_000023838/TCGA_000183718	1848	C->-	srcgm	Dynein heavy chain 3- axonemal	Q8BW94	MOUSE	TVSRCGMIY	TVSRCGMIY	TVSRCGMIY
Q8TD57	TCGA_000023838/TCGA_000183718	1848	C->-	srcgm	Dynein heavy chain 3- axonemal	P37276	DROME	TVSRCGMIY	TVSRCGM++	TVSRCGMVW
Q8TD57	rs138603097	3581	c->g	qnchl	Dynein heavy chain 3- axonemal	Q8BW94	MOUSE	VLQNCHLAA	VLQNCHLA	VLQNCHLAT
Q8IXW5	rs137887082	288	c->r	atcel	Putative RNA polymerase II subunit B1 CTD phosphatase RPAP2	Q8VC34	MOUSE	KDATCELPL	K ATC+ PL	KVATCKRPL
O95718	rs200198676	12	c->s	sscgs	Steroid hormone receptor ERR2	P62509	MOUSE	LGSSCGSFI	#NAME?	IDSSCSSFI
O95711	rs201924366	58	c->*	ekcsk	Lymphocyte antigen 86	O88188	MOUSE	SVEKCSKQL	S+++CSKQ+	SIDQCSKQI
P47869	CSMC734350	166	c->y	aecpm	Gamma-aminobutyric acid receptor subunit alpha-2	P26049	MOUSE	VQAECPMHL	#NAME?	IHAECPMHL
P47869	CSMC734350	166	c->y	aecpm	Gamma-aminobutyric acid receptor subunit alpha-2	Q08832	DROME	VQAECPMHL	C M L	TTLACMMDL
O00220	rs144093718	211	c->w	rgcpr	Tumor necrosis factor receptor superfamily member 10A	Q9QZM4	MOUSE	CSRGCPRGM	CS C G	CS-NCTDGE
O00220	rs144093718	211	c->w	rgcpr	Tumor necrosis factor receptor superfamily member 10A	Q9LX29	ARATH	CSRGCPRGM	CS CP GM	CSTSCPPGM
Q92901	CSMC178297/NXP0000230897	114	c->y	decrr	60S ribosomal protein L3-like	O16797	DROME	LSDECRRRF	LS+ECRRRF	LSEECRRRF
Q92901	CSMC178297/NXP0000230897	114	c->y	decrr	60S ribosomal protein L3-like	P27659	MOUSE	LSDECRRRF	#NAME?	ISDECKRRF
Q9Y5G6	CSMC736682	102	c->f	arclv	Protocadherin gamma-A7	Q6PB90	MOUSE	QSARCLVNF	+ C+++F	STNPCILHF
P29317	CSMC1185336	842	c->y	mdcps	Ephrin type-A receptor 2	Q9V9J3	DROME	TPMDCPSAI	P +C +	QPPNCEPRL
P29317	CSMC1185336	842	c->y	mdcps	Ephrin type-A receptor 2	Q8BYG9	MOUSE	TPMDCPSAI	P +CPS +	PPRNCPSQL
P29317	CSMC1185336	842	c->y	mdcps	Ephrin type-A receptor 2	Q2MHE4	ARATH	TPMDCPSAI	P C A+	LPASCQPAL
Q5T0W9	rs199548974	197	c->f	qgcsv	Protein FAM83B	Q0VBM2	MOUSE	EKQGCSVQR	EKQGC +QR	EKQGCQIQR
Q08722	NXP0000063482/rs190843963/rs190843963	33	c->y	tfcnd	Leukocyte surface antigen CD47	Q61735	MOUSE	EFTFCNDTV	EFT CN+TV	EFTSCNETV
Q08722	NXP0000063482/rs190843963/rs190843963	33	c->y	tfcnd	Leukocyte surface antigen CD47	Q9M153	ARATH	EFTFCNDTV	FC +T	#NAME?
Q9UIF3	rs140991291	163	c->*	qlcll	Tektin-2	Q922G7	MOUSE	FEQLCLLQE	F+ LCLLQE	FQHLCLLQE
Q9UIF3	TCGA_000051754	163	C->S	qlcll	Tektin-2	Q922G7	MOUSE	FEQLCLLQE	F+ LCLLQE	FQHLCLLQE
P51810	VAR_005510/NXP0000311479/rs62635030	116	c->r	afcvg	G-protein coupled receptor 143	P70259	MOUSE	PAAFCVGSA	PA FCVGSA	PATFCVGSA
P51810	VAR_018134/NXP0000311480/rs62635029	116	c->s	afcvg	G-protein coupled receptor 143	P70259	MOUSE	PAAFCVGSA	PA FCVGSA	PATFCVGSA
P51810	VAR_063267/NXP0000311482	116	c->g	afcvg	G-protein coupled receptor 143	P70259	MOUSE	PAAFCVGSA	PA FCVGSA	PATFCVGSA
P51810	VAR_063268/NXP0000311481	116	c->w	afcvg	G-protein coupled receptor 143	P70259	MOUSE	PAAFCVGSA	PA FCVGSA	PATFCVGSA
P02787	CSMC1038562	246	c->y	llcld	Serotransferrin	P08071	MOUSE	YELLCLDNT	Y+LLC DNT	YKLLCPDNT
P02786	rs9852079/rs9852079	363	c->w	stcrm	Transferrin receptor protein 1	Q62351	MOUSE	TDSTCRMVT	DS+C++	IDSSCKLEL
Q96PN6	NXP0000000848/rs61743401/rs61743401	1551	c->r	ekcwl	Adenylate cyclase type 10	Q8C0T9	MOUSE	ILEKCWLNM	#NAME?	LLEKCWLSM
P35372	rs76181157/rs76181157/rs76181157/rs76181157/rs76181157/rs76181157/rs76181157/rs76181157/rs76181157/rs76181157	13	c->g	snctd	Mu-type opioid receptor	P42866	MOUSE	NASNCTDAL	N S+C+D L	NISDCSDPL
P35372	rs200776506/rs200776506/rs200776506/rs200776506/rs200776506/rs200776506/rs200776506/rs200776506/rs200776506/rs200776506	13	c->w	snctd	Mu-type opioid receptor	P42866	MOUSE	NASNCTDAL	N S+C+D L	NISDCSDPL
P0C862	NXP0000206672/rs78083136	243	c->s	ftchi	Complement C1q and tumor necrosis factor-related protein 9A	Q4ZJN1	MOUSE	GKFTCHIAG	GKFTCH+AG	GKFTCHVAG
Q9NRR4	TCGA_000048641/TCGA_000065375/TCGA_000192417/TCGA_000068544/TCGA_000086296	7	C->S	ntchr	Ribonuclease 3	Q5HZJ0	MOUSE	QGNTCHRMS	QGNTCHRMS	QGNTCHRMS
Q8N807	rs144276406	14	c->y	aacvs	Protein disulfide-isomerase-like protein of the testis	Q9DAN1	MOUSE	LVAACVSAV	LVAAC+S V	LVAACLSEV
Q6A162	rs150812789	349	c->r	iqcli	Keratin- type I cytoskeletal 40	Q6IFX3	MOUSE	AQIQCLIDN	AQ+QCLID+	AQMQCLIDS
Q8WU17	rs145520695	50	c->s	rfciv	E3 ubiquitin-protein ligase RNF139	Q7TMV1	MOUSE	QSRFCIVLQ	QSRFCI LQ	QSRFCIGLQ
Q9Y3Q0	NXP0000177703/rs139005910	13	c->y	wmcla	N-acetylated-alpha-linked acidic dipeptidase 2	Q9CZR2	MOUSE	YLWMCLAAA	L MC+ A	GLGMCITAV
Q9Y3Q0	CSMC545721	186	c->s	inctg	N-acetylated-alpha-linked acidic dipeptidase 2	Q9CZR2	MOUSE	MGINCTGKI	M INCTGKI	MNINCTGKI
Q8NGP9	NXP0000180962/rs79043854	169	c->y	sycgs	Olfactory receptor 5AR1	Q8VGS3	MOUSE	SLSYCGSNI	SLSYCGSNI	SLSYCGSNI
Q99572	rs200634328	5	c->y	accsc	P2X purinoceptor 7	Q9Z1M0	MOUSE	MPACCSCSD	MPACCS +D	MPACCSWND
P05451	CSMC145855/NXP0000043219	36	c->r	iscpe	Lithostathine-1-alpha	P43137	MOUSE	ARISCPEGT	ARISCPEG+	ARISCPEGS
P19367	rs34015903/rs34015903/rs34015903/rs34015903/rs34015903	823	c->wr	tvcgv	Hexokinase-1	Q9NFT7	DROME	VKTVCGVVS	++ +C VS	LRYICEAVS
P19367	rs34015903/rs34015903/rs34015903/rs34015903/rs34015903	823	c->wr	tvcgv	Hexokinase-1	P93834	ARATH	VKTVCGVVS	V ++C +++	VISLCNIIA
P19367	rs34015903/rs34015903/rs34015903/rs34015903/rs34015903	823	c->wr	tvcgv	Hexokinase-1	P17710	MOUSE	VKTVCGVVS	VKTVCGVVS	VKTVCGVVS
P19367	rs34015903/rs34015903/rs34015903/rs34015903/rs34015903	823	c->wr	tvcgv	Hexokinase-1	G4XS87	YEASX	VKTVCGVVS	++ +C ++	IRRLCELIG
P07315	rs200511472	42	c->r	sgcwm	Gamma-crystallin C	Q61597	MOUSE	VESGCWMLY	V+SGCWMLY	VDSGCWMLY
Q2M1K9	rs145340085/rs145340085	798	c->r	lqchi	Zinc finger protein 423	Q80TS5	MOUSE	VELQCHITT	VELQCHITT	VELQCHITT
Q9NVR2	rs201755866	686	c->y	srcge	Integrator complex subunit 10	Q8K2A7	MOUSE	QVSRCGENL	QVSRCGENL	QVSRCGENL
Q9UKP4	rs149981292	687	c->y	drcgv	A disintegrin and metalloproteinase with thrombospondin motifs 7	Q68SA9	MOUSE	MEDRCGVCH	EDRCGVC	EEDRCGVCR
Q9UKP4	rs149981292	687	c->y	drcgv	A disintegrin and metalloproteinase with thrombospondin motifs 7	Q868Z9	DROME	MEDRCGVCH	ED+C C	KEDKCRKCG
Q96A29	CSMC688094	174	c->g	ltcgi	GDP-fucose transporter 1	Q8BLX4	MOUSE	ALLTCGIII	ALLTCG+II	ALLTCGVII
Q96A29	CSMC688094	174	c->g	ltcgi	GDP-fucose transporter 1	Q9VHT4	DROME	ALLTCGIII	LL CG I+	CLLCCGAIV
Q96C45	rs149832243	720	c->y	lscgi	Serine/threonine-protein kinase ULK4	Q3V129	MOUSE	AMLSCGIHL	AMLSCGIHL	AMLSCGIHL
Q9H8W4	NXP0000139294/rs151174692	21	c->s	encfg	Pleckstrin homology domain-containing family F member 2	Q91WB4	MOUSE	IVENCFGAA	IVE+CFGAA	IVESCFGAA
P25105	rs149239914/rs149239914/rs149239914/rs149239914	235	c->g	mvctv	Platelet-activating factor receptor	Q62035	MOUSE	LWMVCTVLA	LWMVCTVLA	LWMVCTVLA
P13667	TCGA_000108354	91	C->Y	pwcgh	Protein disulfide-isomerase A4	P08003	MOUSE	YAPWCGHCK	YAPWCGHCK	YAPWCGHCK
P13667	TCGA_000108355	91	C->-	pwcgh	Protein disulfide-isomerase A4	P08003	MOUSE	YAPWCGHCK	YAPWCGHCK	YAPWCGHCK
P13196	CSMC97856/NXP0000055594	312	c->g	sscfv	5-aminolevulinate synthase	P08680	MOUSE	LFSSCFVAN	LFSSCFVAN	LFSSCFVAN
Q8N344	rs140634056	17	c->f	vscle	Mesoderm induction early response protein 2	Q3U3N0	MOUSE	RVVSCLEHS	RV SCL HS	RVASCLVHS
Q8WVB6	TCGA_000171241/NXP0000232991	763	C->S	alcll	Chromosome transmission fidelity protein 18 homolog	Q8BIW9	MOUSE	LDALCLLLD	LD LCLLLD	LDTLCLLLD
Q9H2T7	CSMC591441	15	c->f	vlcth	Ran-binding protein 17	Q99NF8	MOUSE	LEVLCTHLY	LEVLCTHLY	LEVLCTHLY
Q9H2T7	CSMC591441	15	c->f	vlcth	Ran-binding protein 17	Q9GQN0	DROME	LEVLCTHLY	LEVLC LY	LEVLCKQLY
Q9H2T7	rs147041695	15	c->y	vlcth	Ran-binding protein 17	Q99NF8	MOUSE	LEVLCTHLY	LEVLCTHLY	LEVLCTHLY
Q9H2T7	rs147041695	15	c->y	vlcth	Ran-binding protein 17	Q9GQN0	DROME	LEVLCTHLY	LEVLC LY	LEVLCKQLY
Q9H2T7	NXP0000096908/rs142612405	243	c->y	dlctv	Ran-binding protein 17	Q99NF8	MOUSE	ADDLCTVQI	ADDLCTVQI	ADDLCTVQI
P35410	rs199579080	240	c->g	vmcvs	Mas-related G-protein coupled receptor MRG	Q3KNA1	MOUSE	SLVMCVSSL	V+C SSL	FGVLCGSSL
Q86YN6	rs150844116/rs150844116/rs150844116	474	c->y	svcpv	Peroxisome proliferator-activated receptor gamma coactivator 1-beta	Q8VHJ7	MOUSE	ESSVCPVRR	#NAME?	DSSVCPVRR
Q8IZT6	NXP0000000366/rs77736715/rs77736715	302	c->y	pncss	Abnormal spindle-like microcephaly-associated protein	Q8CJ27	MOUSE	LTPNCSSTL	L PNCSS L	LAPNCSSPL
P11362	VAR_030971/NXP0000136679	101	c->f	yacvt	Fibroblast growth factor receptor 1	Q03142	MOUSE	GLYACVTSS	G Y C+	GRYLCLAR-
Q9Y616	CSMC321044	255	c->f	lqcvg	Interleukin-1 receptor-associated kinase 3	Q8K4B2	MOUSE	DRLQCVGDT	DRLQC T	DRLQCTNGT
Q15649	rs143015937	143	c->y	dcclg	Zinc finger HIT domain-containing protein 3	Q9CQK1	MOUSE	FADCCLGIV	FADCCLGIV	FADCCLGIV
Q15648	NXP0000254189/rs142915986	1266	c->s	nscta	Mediator of RNA polymerase II transcription subunit 1	Q925J9	MOUSE	SSNSCTASS	#NAME?	ASNSCTPSS
Q15645	NXP0000093405/rs144634558	93	c->r	sactv	Pachytene checkpoint protein 2 homolog	Q3UA06	MOUSE	DLSACTVAL	DLSACT+AL	DLSACTIAL
Q9Y614	CSMC1103658	415	c->y	skc	Actin-like protein 7B	Q9QY83	MOUSE	C	C	C
Q9Y614	CSMC1103658	415	c->y	skc	Actin-like protein 7B	P53492	ARATH	C	C	C
Q9Y614	CSMC1103658	415	c->y	skc	Actin-like protein 7B	P02572	DROME	C	C	C
P45381	NXP0000245112/rs142041344/rs142041344	4	c->r	tschi	Aspartoacylase	Q8R3P0	MOUSE	C	C	C
P45381	rs104894549/rs104894549	218	c->*	ppcai	Aspartoacylase	Q8R3P0	MOUSE	EFPPCAIEV	EFPPC+I+V	EFPPCSIDV
P45381	NXP0000245112/rs142041344/rs142041344	4	c->r	tschi	Aspartoacylase	Q8R3P0	MOUSE	C	C	C
P45381	rs104894549/rs104894549	218	c->*	ppcai	Aspartoacylase	Q8R3P0	MOUSE	EFPPCAIEV	EFPPC+I+V	EFPPCSIDV
Q9NYC9	CSMC705010	3146	c->y	kdcee	Dynein heavy chain 9- axonemal	Q69Z23	MOUSE	KQKDCEEDL	KQK CE DL	KQKACETDL
Q7L592	NXP0000044791	148	c->S	kncdi	NADH dehydrogenase [ubiquinone] complex I- assembly factor 7	Q9CWG8	MOUSE	VLKNCDISV	VLK C IS+	VLKTCAISI
Q7L592	NXP0000044791	148	c->S	kncdi	NADH dehydrogenase [ubiquinone] complex I- assembly factor 8	Q9XGW1	ARATH	VLKNCDISV	++ C ++	LISQCCLTK
P48651	rs11545844	4	c->s	ascvg	Phosphatidylserine synthase 1	Q99LH2	MOUSE	C	C	C
Q14994	rs200078573/rs200078573/rs200078573/rs200078573/rs200078573/rs200078573/rs200078573/rs200078573	71	c->*	qkcld	Nuclear receptor subfamily 1 group I member 3	P34021	DROME	RLQKCLDAG	RL+KCL G	RLKKCLAVG
Q14994	rs200078573/rs200078573/rs200078573/rs200078573/rs200078573/rs200078573/rs200078573/rs200078573	71	c->*	qkcld	Nuclear receptor subfamily 1 group I member 3	O35627	MOUSE	RLQKCLDAG	RLQKCL+ G	RLQKCLNVG
Q9UIA9	VAR_026527/NXP0000136437/rs17856895	835	c->y	sicfs	Exportin-7	Q9GQN0	DROME	GISICFSML	GI+ICF +L	GIAICFLIL
Q9UIA9	VAR_026527/NXP0000136437/rs17856895	835	c->y	sicfs	Exportin-7	Q9EPK7	MOUSE	GISICFSML	GISICFSML	GISICFSML
Q9UQ84	rs143189534/rs143189534/rs143189534	42	c->f	iacae	Exonuclease 1	Q24558	DROME	GAIACAEKL	G CAEKL	GVFGCAEKL
Q9UQ84	rs143189534/rs143189534/rs143189534	42	c->f	iacae	Exonuclease 1	Q8L6Z7	ARATH	GAIACAEKL	GA++C+ +L	GALSCSREL
Q9UQ84	rs143189534/rs143189534/rs143189534	42	c->f	iacae	Exonuclease 1	Q9QZ11	MOUSE	GAIACAEKL	GAIACAEKL	GAIACAEKL
Q9UQ84	CSMC363606	707	c->r	sdcni	Exonuclease 1	Q9QZ11	MOUSE	EESDCNIKL	EESDCN K	EESDCNNKS
Q92974	rs75132931/rs75132931/rs75132931	71	c->*	ptcnv	Rho guanine nucleotide exchange factor 2	Q9ZVT8	ARATH	#NAME?	CP+C TI	DCPSCRGTI
Q92974	rs75132931/rs75132931/rs75132931	71	c->*	ptcnv	Rho guanine nucleotide exchange factor 2	Q60875	MOUSE	ICPTCNVTI	ICPTCNVTI	ICPTCNVTI
Q12923	rs62308416/rs62308416/rs62308416/rs62308416	324	c->y	rrchp	Tyrosine-protein phosphatase non-receptor type 13	Q64512	MOUSE	TYRRCHPEA	Y+RC P+	RYQRCDPKT
Q9Y666	rs201537919	128	c->w	lpclq	Solute carrier family 12 member 7	Q2UVJ5	ARATH	VYLPCLQNI	V++PCLQNI	VFVPCLQNI
Q9Y666	rs201537919	128	c->w	lpclq	Solute carrier family 12 member 7	Q9WVL3	MOUSE	VYLPCLQNI	VYLPCLQNI	VYLPCLQNI
Q9Y666	rs201242168	762	c->r	gfcql	Solute carrier family 12 member 7	Q9WVL3	MOUSE	TKGFCQLVV	TKGFCQLVV	TKGFCQLVV
Q9C000	rs200042020/rs200042020/rs200042020/rs200042020/rs200042020	904	c->s	vscgl	NACHT- LRR and PYD domains-containing protein 1	Q8R4B8	MOUSE	QLVSCGLTS	LVSC LTS	WLVSCCLTS
Q969S2	CSMC1196137	194	c->y	ptcdi	Endonuclease 8-like 2	Q6R2P8	MOUSE	VTPTCDILS	#NAME?	IEPTCDILS
Q96GX1	CSMC692508	118	c->f	spcil	Tectonic-2	Q2MV57	MOUSE	SESPCILQT	SE PC+LQ	SEPPCVLQM
Q8NFY9	VAR_030694/NXP0000062925/rs13096789	420	c->r	encwt	Kelch repeat and BTB domain-containing protein 8	Q3UQV5	MOUSE	SRENCWTTV	SRENCW TV	SRENCWMTV
Q8NFY4	CSMC254932	166	c->y	arcpf	Semaphorin-6D	O35464	MOUSE	GLARCPFDA	G+ARCP+DA	GMARCPYDA
Q8NFY4	CSMC254932	166	c->y	arcpf	Semaphorin-6D	Q24322	DROME	GLARCPFDA	G A CP+D	GQAVCPYDP
A6NHA9	rs200340782	139	c->y	cvcal	Olfactory receptor 4C46	Q60878	MOUSE	NQCVCALLM	+ VC +L+	TRHVCIVLV
A6NHA9	NXP0000179661/rs76328232	238	c->r	stcvs	Olfactory receptor 4C46	Q60878	MOUSE	ALSTCVSHI	ALSTC +H	ALSTCGAHF
Q8N0Y5	rs148972396	169	c->r	afcds	Olfactory receptor 8I2	Q8VGS1	MOUSE	SLAFCDSS-	L +C +	RLTYCGPNV
P08034	VAR_002102/NXP0000311155	173	c->r	ypcpn	Gap junction beta-1 protein	O65718	ARATH	DVYPCPNTV	C T	IRQQCMRTG
P08034	VAR_002102/NXP0000311155	173	c->r	ypcpn	Gap junction beta-1 protein	P28230	MOUSE	DVYPCPNTV	#NAME?	EAFPCPNTV
P14679	VAR_007654/NXP0000188365/rs28940879	55	c->y	gscqn	Tyrosinase	P11344	MOUSE	GRGSCQNIL	GRGSCQ+IL	GRGSCQDIL
Q8NEW0	rs142163084/rs142163084	308	c->y	pqcyq	Zinc transporter 7	Q9JKN1	MOUSE	SLPQCYQRV	#NAME?	TLPQCYQRV
Q8NEW0	rs142163084/rs142163084	308	c->y	pqcyq	Zinc transporter 7	Q6ICY4	ARATH	#NAME?	L +C +++	ALSKCLRQI
Q9Y5Y4	NXP0000183705/rs142523235	152	c->g	kvclv	Prostaglandin D2 receptor 2	Q9Z2J6	MOUSE	AHKVCLVLW	AH+VCL+LW	AHRVCLMLW
P59991	rs201625734	6	c->f	tscss	Keratin-associated protein 12-2	Q9Z287	MOUSE	CHTSCSSGC	CHTSCSSGC	CHTSCSSGC
P46821	rs200370988	143	c->g	gqcfe	Microtubule-associated protein 1B	P14873	MOUSE	LTGQCFENT	LTGQCFENT	LTGQCFENT
P46821	rs200370988	143	c->g	gqcfe	Microtubule-associated protein 1B	P14873	MOUSE	LTGQCFENT	LTGQCFENT	LTGQCFENT
Q9NVI1	rs199502679/rs199502679	1158	c->f	gscvd	Fanconi anemia group I protein	Q8K368	MOUSE	PSGSCVDTL	PSGSCVDTL	PSGSCVDTL
Q9NX94	rs201829674/rs201829674	218	c->r	aecre	WW domain binding protein 1-like	Q8BGW2	MOUSE	KDAECREEL	#NAME?	QDSECKEEL
Q8IXK2	CSMC214021/NXP0000151107	547	c->y	kkcvq	Polypeptide N-acetylgalactosaminyltransferase 12	O08832	MOUSE	QSKKCVQAA	++ C+ A	HTRLCLSAY
Q8IXK2	CSMC214021/NXP0000151107	547	c->y	kkcvq	Polypeptide N-acetylgalactosaminyltransferase 12	Q8MRC9	DROME	QSKKCVQAA	S KC+ A	TSGKCL--A
Q96DZ7	CSMC380574	14	c->f	rtcsr	Transmembrane 4 L6 family member 19	Q64302	MOUSE	C	C	C
Q9NR50	rs142651157/rs142651157/rs142651157	379	c->s	sscli	Translation initiation factor eIF-2B subunit gamma	Q8CHW4	MOUSE	IGSSCLIKD	IG +C I D	IGPNCHIGD
Q9NR50	rs201617348	410	c->s	vicnn	Translation initiation factor eIF-2B subunit gamma	Q8CHW4	MOUSE	GSVICNNAV	S++C+ A	QSLLCDRAE
Q8N8Q8	rs111538426	3	c->y	mlcrl	Mitochondrial inner membrane protein COX18	Q8VC74	MOUSE	C	C	C
P46019	NXP0000315011/rs148945763	934	c->w	lncsg	Phosphorylase b kinase regulatory subunit alpha- liver isoform	Q8BWJ3	MOUSE	RSLNCSGEE	RSLNCSG+E	RSLNCSGKE
P46019	NXP0000315011/rs148945763	934	c->w	lncsg	Phosphorylase b kinase regulatory subunit alpha- liver isoform	Q9W391	DROME	RSLNCSGEE	R+LNC GE	RTLNCDGEA
A6NP11	rs192220596	224	c->g	fncss	Zinc finger protein 716	Q6P5C7	MOUSE	KSFNCSSTL	K+ +C S L	KTLHCPSLL
O00584	VAR_063596/NXP0000114593/rs121918137	184	c->r	iqclp	Ribonuclease T2	Q9CQ01	MOUSE	PKIQCLPPS	PKIQCL P	PKIQCLMPE
O00584	VAR_063596/NXP0000114593/rs121918137	184	c->r	iqclp	Ribonuclease T2	P42813	ARATH	PKIQCLPPS	P ++C +	PWVEC---N
Q8WWX0	CSMC350989	118	c->y	vacar	Ankyrin repeat and SOCS box protein 5	Q9D1A4	MOUSE	DHVACARTL	DHVACARTL	DHVACARTL
Q8WWX0	rs35545715	167	c->s	esclp	Ankyrin repeat and SOCS box protein 5	Q9D1A4	MOUSE	QLESCLPSP	QLESC PSP	QLESCFPSP
Q9H7D0	NXP0000135517/rs201180829	956	c->f	vacmi	Dedicator of cytokinesis protein 5	B2RY04	MOUSE	SFVACMIAL	SFVACMIA+	SFVACMIAV
Q8WWX8	rs150065146	250	c->g	sscgl	Sodium/myo-inositol cotransporter 2	Q5SWY8	MOUSE	ENSSCGLPR	N++C LPR	PNTTCHLPR
O95221	CSMC688723	97	c->f	agcfl	Olfactory receptor 5F1	Q868T3	DROME	G---CFLQM	G C	GNLACKAIR
O95221	CSMC688723	97	c->f	agcfl	Olfactory receptor 5F1	Q8VFK7	MOUSE	SFAGCFLQM	SF GC Q	SFNGCATQF
A7KAX9	NXP0000185026	1372	c->R	aqcpm	Rho GTPase-activating protein 32	Q811P8	MOUSE	AAAQCPM-A	AAAQCPM A	AAAQCPMGA
A7KAX9	NXP0000185027/rs146921997/rs146921997	1372	c->g	aqcpm	Rho GTPase-activating protein 32	Q811P8	MOUSE	AAAQCPM-A	AAAQCPM A	AAAQCPMGA
Q8TCW7	rs147449425	44	c->*	vycgv	Zona pellucida-like domain-containing protein 1	Q8BGZ8	MOUSE	ISVYCGVQA	ISVYCGVQA	ISVYCGVQA
Q5T871	rs143358595	35	c->y	psclk	Late cornified envelope-like proline-rich protein 1	Q9DAE3	MOUSE	CQPSCLKKL	CQPSCL KL	CQPSCLNKL
Q8NGF7	CSMC253790	187	c->f	ltcse	Olfactory receptor 5B17	Q8VFX2	MOUSE	ITLTCSEKH	#NAME?	LALACSSTH
O43147	rs2003968/rs2003968	242	c->w	aacar	Small G protein signaling modulator 2	Q80U12	MOUSE	RLAACAREC	RLAACARE	RLAACAREY
O43147	rs147553807/rs147553807	242	c->y	aacar	Small G protein signaling modulator 2	Q80U12	MOUSE	RLAACAREC	RLAACARE	RLAACAREY
Q05086	VAR_007852/NXP0000229859	44	c->y	egcgn	Ubiquitin-protein ligase E3A	O08759	MOUSE	LTEGCGNEA	LTEGCGNEA	LTEGCGNEA
Q05084	TCGA_000134761/TCGA_000028273/TCGA_000100430/TCGA_000134521/TCGA_000187650	6	C->S	hkcsy	Islet cell autoantigen 1	P97411	MOUSE	SGHKCSYPW	SGHKC Y W	SGHKC-YSW
Q9GZT8	CSMC1148909	213	c->y	lnctq	NIF3-like protein 1	Q9EQ80	MOUSE	INLNCTQKA	I+LNCTQK	ISLNCTQKT
Q56UN5	CSMC77046/NXP0000044449	18	c->y	dichd	Mitogen-activated protein kinase kinase kinase 19	E9Q3S4	MOUSE	LLDICHDTN	LLDICH+	LLDICHEAG
O60242	CSMC93939/NXP0000101833	189	c->f	escgi	Brain-specific angiogenesis inhibitor 3	Q80ZF8	MOUSE	RTESCGIMY	RTESCGIMY	RTESCGIMY
O60242	CSMC743318	240	c->y	qvcnl	Brain-specific angiogenesis inhibitor 3	Q80ZF8	MOUSE	TTQVCNLTR	TTQVCNLTR	TTQVCNLTR
O60242	CSMC597293	303	c->y	stcsv	Brain-specific angiogenesis inhibitor 3	Q80ZF8	MOUSE	QWSTCSVTC	QWS CSVTC	QWSACSVTC
O60242	CSMC743297	1103	c->f	sscvv	Brain-specific angiogenesis inhibitor 3	Q80ZF8	MOUSE	LWSSCVVLP	LWSSCVVLP	LWSSCVVLP
O60242	CSMC743294	1165	c->f	rncqd	Brain-specific angiogenesis inhibitor 3	Q80ZF8	MOUSE	RLRNCQDPI	RLRNCQDPI	RLRNCQDPI
Q8IWV2	rs202070191/rs202070191/rs202070191/rs202070191	429	c->r	ieckp	Contactin-4	Q61330	MOUSE	VVIECKPKA	+ I C+P+A	ISIPCQPRA
Q8IWV2	rs202070191/rs202070191/rs202070191/rs202070191	429	c->r	ieckp	Contactin-4	Q9VN14	DROME	VVIECKPKA	I C P+A	TTIVCDPEA
Q9H9E1	rs140857278	99	c->y	aecni	Ankyrin repeat family A protein 2	Q99PE2	MOUSE	FKAECNIHT	FKAECNIHT	FKAECNIHT
Q9ULC5	rs11382874/rs11382874/rs11382874	610	c->wp	elcqn	Long-chain-fatty-acid--CoA ligase 5	P41216	MOUSE	FEELCQNQV	FEELC+N+	FEELCRNKD
Q9ULC5	rs11382874/rs11382874/rs11382874	610	c->wp	elcqn	Long-chain-fatty-acid--CoA ligase 5	Q8LKS5	ARATH	FEELCQNQV	+LC +	LGQLCNDPR
Q8WXW3	NXP0000209212/rs114546110	484	c->y	tqcql	Progesterone-induced-blocking factor 1	Q9D2V5	MOUSE	NLTQCQLEC	NL C EC	NLPLCGTEC
Q13507	rs199527931/rs199527931	338	c->y	ikclv	Short transient receptor potential channel 3	Q9QZC1	MOUSE	IAIKCLVVL	IAIKCLVVL	IAIKCLVVL
Q8NH90	rs144198045	97	c->*	qgcvi	Olfactory receptor 5AK2	Q4LBB6	DROME	LFQGCVIQF	C +	GPFMCNVYN
Q8NH90	rs144198045	97	c->*	qgcvi	Olfactory receptor 5AK2	Q8VGS1	MOUSE	LFQGCVIQF	F C Q	PFHACATQL
Q8NH90	NXP0000180926/rs112918887	169	c->y	sfcks	Olfactory receptor 5AK2	Q8VGS1	MOUSE	SLSFCKSNS	L++C N	RLTYCGPNV
P21128	NXP0000199491/rs140817614/rs140817614/rs140817614	90	c->r	tscqg	Poly(U)-specific endoribonuclease	Q3V188	MOUSE	APTSCQGRC	AP+SCQGRC	APSSCQGRC
Q969Q1	rs199956613	173	c->*	nncis	E3 ubiquitin-protein ligase TRIM63	Q38HM4	MOUSE	ELNNCISML	EL+NCISML	ELSNCISML
Q9BWT6	NXP0000079490/rs34155513	147	c->w	kdcdp	Meiotic nuclear division protein 1 homolog	Q8K396	MOUSE	KYKDCDPQV	KY++CDPQV	KYRECDPQV
Q9UJA3	NXP0000290269/rs58487183/rs58487183	155	c->y	lacmg	DNA helicase MCM8	Q9CWV1	MOUSE	KTLACMGLA	KTLACMGLA	KTLACMGLA
Q53EP0	rs200231829/rs200231829	701	c->w	sgcev	Fibronectin type III domain-containing protein 3B	Q6NWW9	MOUSE	SESGCEVSE	SESGCEVSE	SESGCEVSE
P78386	NXP0000195720/rs183437347	12	c->r	sgcgv	Keratin- type II cuticular Hb5	Q99M74	MOUSE	ISSGCGVTR	+S CG R	LSPRCG-NR
P17405	VAR_011387/NXP0000186847	157	c->r	eacgl	Sphingomyelin phosphodiesterase	Q04519	MOUSE	PSEACGLLL	PSEACGLLL	PSEACGLLL
P01569	NXP0000148800/rs140371188	122	c->s	eacmm	Interferon alpha-5	Q80SU4	MOUSE	DLEACMMQE	DL+AC+MQ+	DLKACLMQQ
Q6QNK2	rs143062748	454	c->y	qdcll	Probable G-protein coupled receptor 133	Q80T32	MOUSE	HHQDCLLFA	#NAME?	NCRDCLLSV
P18031	CSMC724218	32	c->g	fpcrv	Tyrosine-protein phosphatase non-receptor type 1	P35821	MOUSE	SDFPCRVAK	SDFPC+VAK	SDFPCKVAK
P18031	CSMC724218	32	c->g	fpcrv	Tyrosine-protein phosphatase non-receptor type 1	P35821	MOUSE	SDFPCRVAK	SDFPC+VAK	SDFPCKVAK
P18031	rs189361363	92	c->r	ntcgh	Tyrosine-protein phosphatase non-receptor type 1	P35821	MOUSE	LPNTCGHFW	LPNTCGHFW	LPNTCGHFW
P18031	rs189361363	92	c->r	ntcgh	Tyrosine-protein phosphatase non-receptor type 1	P35821	MOUSE	LPNTCGHFW	LPNTCGHFW	LPNTCGHFW
Q96P11	CSMC1091522	216	c->y	asclp	Putative methyltransferase NSUN5	Q8K4F6	MOUSE	DRASCLPAM	D+ASCLPAM	DKASCLPAM
Q8WW38	CSMC485935	1121	c->r	kycrl	Zinc finger protein ZFPM2	Q8CCH7	MOUSE	SGKYCRLCD	SGKYCRLCD	SGKYCRLCD
P53673	CSMC328887	5	c->y	lqctk	Beta-crystallin A4	Q9JJV0	MOUSE	MTLQCTKSA	MTLQCTKSA	MTLQCTKSA
Q14410	CSMC70903/NXP0000077899	283	c->f	tgcfl	Glycerol kinase 2	Q64516	MOUSE	YGTGCFLLC	YGTGCFLLC	YGTGCFLLC
Q9Y4C1	CSMC40207/NXP0000043884	467	c->y	nncsg	Lysine-specific demethylase 3A	Q6PCM1	MOUSE	SPNNCSGKK	N+C+ KK	#NAME?
Q96JQ2	CSMC249645/NXP0000212376	49	c->r	ekcnp	Calmin	Q00963	DROME	HLEKCNPPL	HL C	HL--CRVNC
Q96JQ2	CSMC249645/NXP0000212376	49	c->r	ekcnp	Calmin	Q8C5W0	MOUSE	HLEKCNPPL	HLEKC+PPL	HLEKCDPPL
Q5VTL7	rs201748693	670	c->r	ftctp	Fibronectin type III domain-containing protein 7	A2AED3	MOUSE	GIFTCTPSA	GIFTC P A	GIFTCAPHA
Q9NZC3	CSMC1197227/rs199729378	32	c->s	nacll	Glycerophosphodiester phosphodiesterase 1	Q9JL56	MOUSE	PVNACLLTG	P NAC+LTG	PFNACVLTG
Q96DD0	rs148005305/rs148005305/rs148005305/rs148005305	236	c->s	itclp	Leucine-rich repeat-containing protein 39	Q8BGI7	MOUSE	NEITCLPQT	NEITCLP+T	NEITCLPET
Q92781	VAR_016819/NXP0000189845	267	c->w	srcle	11-cis retinol dehydrogenase	O55240	MOUSE	KVSRCLEHA	KV+ CLEHA	KVTSCLEHA
P30260	TCGA_000075830/TCGA_000082902/TCGA_000137930/TCGA_000096363/TCGA_000164372/TCGA_000171467/CSMC1179255/rs78525224/rs78525224	623	c->s	lacfr	Cell division cycle protein 27 homolog	A2A6Q5	MOUSE	KALACFRNA	KALACFRNA	KALACFRNA
P30260	rs201184967/rs201184967	623	c->s	lacfr	Cell division cycle protein 27 homolog	A2A6Q5	MOUSE	KALACFRNA	KALACFRNA	KALACFRNA
Q96K83	NXP0000267613	537	c->W	vhcdl	Zinc finger protein 521	Q6KAS7	MOUSE	RQVHCDLSG	RQVHCDLSG	RQVHCDLSG
Q96NU7	rs200378404	144	c->y	lqcmm	Probable imidazolonepropionase	Q9DBA8	MOUSE	QRLQCMMRA	QRLQCMMRA	QRLQCMMRA
P33681	CSMC581179	50	c->r	lscgh	T-lymphocyte activation antigen CD80	Q00609	MOUSE	ATLSCGHNV	L C +N	VLLPCRYNS
Q96EB1	TCGA_000128884	218	C->S	epcsl	Elongator complex protein 4	Q9C778	ARATH	KVEPCSLTP	+ C+	AQDHCA---
Q96EB1	TCGA_000128884	218	C->S	epcsl	Elongator complex protein 4	Q9ER73	MOUSE	KVEPCSLTP	K E C L+	KGESCFLSC
Q96EB1	CSMC141335/NXP0000173176	218	c->y	epcsl	Elongator complex protein 4	Q9C778	ARATH	KVEPCSLTP	+ C+	AQDHCA---
Q96EB1	CSMC141335/NXP0000173176	218	c->y	epcsl	Elongator complex protein 4	Q9ER73	MOUSE	KVEPCSLTP	K E C L+	KGESCFLSC
Q15049	VAR_067765/NXP0000303089/rs281875314/rs281875314	125	c->r	ttcli	Membrane protein MLC1	Q9SYI2	ARATH	VTTTCLIWF	V +C +	VYASCF-YV
Q15049	VAR_067765/NXP0000303089/rs281875314/rs281875314	125	c->r	ttcli	Membrane protein MLC1	Q8VHK5	MOUSE	VTTTCLIWF	VTTTCLIWF	VTTTCLIWF
Q15047	rs112736864/rs112736864	819	c->*	ircld	Histone-lysine N-methyltransferase SETDB1	Q32KD2	DROME	WGIRCLDDI	WG+RC++DI	WGLRCVNDI
Q15047	rs112736864/rs112736864	819	c->*	ircld	Histone-lysine N-methyltransferase SETDB1	O88974	MOUSE	WGIRCLDDI	WGIRCLDDI	WGIRCLDDI
O15111	rs79119174	696	c->r	lscvv	Inhibitor of nuclear factor kappa-B kinase subunit alpha	O88351	MOUSE	HSLSCVVTP	S +C P	PSSACDSLP
Q9Y2K1	rs150032061/rs150032061	112	c->r	pdcle	Zinc finger and BTB domain-containing protein 1	Q91VL9	MOUSE	NVPDCLEDI	NVPDCLEDI	NVPDCLEDI
Q8NH93	rs200356415	141	c->cl	rccvl	Olfactory receptor 1L3	Q8VFM9	MOUSE	NRRCCVLLL	+ R C LL+	SPRLCGLLV
Q8NH93	rs200356415	141	c->cl	rccvl	Olfactory receptor 1L3	O64598	ARATH	NRRCCVLLL	R C	-RETC----
Q1MX18	CSMC541876	190	c->s	ekcse	Protein inscuteable homolog	Q3HNM7	MOUSE	LMEKCSELS	LMEKCSELS	LMEKCSELS
Q1MX18	CSMC925371	536	c->r	vacla	Protein inscuteable homolog	Q3HNM7	MOUSE	VLVACLAAL	VLVACLAAL	VLVACLAAL
P07437	TCGA_000020729/TCGA_000178846	12	C->R	gqcgn	Tubulin beta chain	P08841	DROME	QAGQCGNQI	QAGQCGNQI	QAGQCGNQI
P07437	TCGA_000020729/TCGA_000178846	12	C->R	gqcgn	Tubulin beta chain	A2AQ07	MOUSE	QAGQCGNQI	Q GQCGNQI	QIGQCGNQI
P07437	TCGA_000020729/TCGA_000178846	12	C->R	gqcgn	Tubulin beta chain	P29517	ARATH	QAGQCGNQI	Q GQCGNQI	QGGQCGNQI
P60201	VAR_015044/NXP0000313727	220	c->y	kvcgs	Myelin proteolipid protein	P60202	MOUSE	PGKVCGSNL	PGKVCGSNL	PGKVCGSNL
Q9BXT6	rs200845485/rs200845485/rs200845485	123	c->s	igcvt	Putative helicase Mov10l1	Q99MV5	MOUSE	VLIGCVTSL	VLIGCVTS+	VLIGCVTSM
Q9BXT6	rs200845485/rs200845485/rs200845485	123	c->s	igcvt	Putative helicase Mov10l1	Q99MV5	MOUSE	VLIGCVTSL	VLIGCVTS+	VLIGCVTSM
Q9BXT6	rs142308578/rs142308578/rs142308578	1157	c->*	dpcfg	Putative helicase Mov10l1	Q6J5K9	DROME	VRDPCFGAL	D C+ L	AVDECWRQL
Q8IYR0	NXP0000117759/rs142290940	66	c->y	klcmt	UPF0704 protein C6orf165	Q6PE87	MOUSE	LVKLCMTRL	LVKLC+ RL	LVKLCVARL
P08581	CSMC106579/NXP0000123708/rs144943989/rs144943989	610	c->y	esctl	Hepatocyte growth factor receptor	P16056	MOUSE	GNESCTLTL	GNESCTLTL	GNESCTLTL
Q96LL4	rs113149778	166	c->*	fsctv	Uncharacterized protein C8orf48	Q3TTJ4	MOUSE	DAFSCTVPD	DAF+CT+PD	DAFNCTIPD
Q9H310	VAR_053637/NXP0000001430/rs3748567/rs3748567/rs3748567	339	c->r	dtcgv	Ammonium transporter Rh type B	Q8BUX5	MOUSE	VQDTCGVHN	#NAME?	LQDTCGVHN
P36222	TCGA_000018069/TCGA_000090466/TCGA_000107947/TCGA_000141583/TCGA_000176764	19	C->G	qccsa	Chitinase-3-like protein 1	Q61362	MOUSE	LLQCCSAYK	LLQ CSAYK	LLQSCSAYK
P26951	rs144940344/rs144940344	195	c->y	ipctd	Interleukin-3 receptor subunit alpha	P26952	MOUSE	FGIPCTDKF	#NAME?	GPVPCMDNT
Q8NFZ0	rs201500988/rs201500988/rs201500988/rs201500988	302	c->y	tkcsp	F-box only protein 18	Q8K2I9	MOUSE	ATTKCSPSV	ATTKCSPSV	ATTKCSPSV
Q96MC2	CSMC574519	89	c->s	llcgt	Dynein regulatory complex protein 1	Q3USS3	MOUSE	KLLLCGTEL	KLLLCGTEL	KLLLCGTEL
Q13464	CSMC460161	714	c->s	amcem	Rho-associated protein kinase 1	P70335	MOUSE	SVAMCEMEK	SVAMCEMEK	SVAMCEMEK
Q9BQS7	CSMC385795	206	c->y	itckr	Hephaestin	Q9Z0Z4	MOUSE	PLITCKRGA	PLITCKRG	PLITCKRGT
P36952	NXP0000266665/rs140393612	183	c->r	kecpf	Serpin B5	P70124	MOUSE	ETKECPFRV	ETKECPFR+	ETKECPFRI
Q9NY37	rs142346233	373	c->y	sscpv	Acid-sensing ion channel 5	Q9VAJ3	DROME	HNSSCPVSC	H CP +C	HFCDCPDNC
Q9NY37	rs142346233	373	c->y	sscpv	Acid-sensing ion channel 5	Q9R0Y1	MOUSE	HNSSCPVSC	HNSSCPVSC	HNSSCPVSC
Q9NT22	CSMC1026832	384	c->y	gsccg	EMILIN-3	P59900	MOUSE	GRGSCCGQL	G G+CC QL	GGGTCCSQL
Q8NH70	CSMC372662	167	c->f	picgp	Olfactory receptor 4A16	Q60878	MOUSE	SLPICGPNV	LP CGPNV	QLPFCGPNV
Q9BYS1	NXP0000252485/rs12943824	86	c->w	sccqi	Keratin-associated protein 1-5	Q3V2C1	MOUSE	QPSCCQISS	QPSCC+	QPSCCETGF
Q9BYS1	NXP0000252485/rs12943824	86	c->w	sccqi	Keratin-associated protein 1-5	Q3V2C1	MOUSE	QPSCCQISS	QPSCC+	QPSCCETGF
Q9BYS1	NXP0000252485/rs12943824	86	c->w	sccqi	Keratin-associated protein 1-5	Q3V2C1	MOUSE	QPSCCQISS	QPSCC+	QPSCCETGF
P22532	CSMC896306	8	c->y	qqckq	Small proline-rich protein 2D	O70561	MOUSE	QQQQCKQPC	Q+QQCKQ C	QEQQCKQVC
Q7Z407	rs192795634/rs192795634	57	c->f	vscvk	CUB and sushi domain-containing protein 3	Q80T79	MOUSE	LTVSCVKGF	LT+SCVKGF	LTLSCVKGF
Q7Z407	CSMC603814	1588	c->f	apcgg	CUB and sushi domain-containing protein 3	Q80T79	MOUSE	CIAPCGGNL	CIAPCGGNL	CIAPCGGNL
P13236	rs199619169	4	c->*	klcvt	C-C motif chemokine 4	P14097	MOUSE	C	C	C
Q01955	CSMC145255/NXP0000037475	1551	c->r	tvceg	Collagen alpha-3(IV) chain	Q9QZS0	MOUSE	RCTVCEGPA	RCTVCEGPA	RCTVCEGPA
Q01955	CSMC145255/NXP0000037475	1551	c->r	tvceg	Collagen alpha-3(IV) chain	P08120	DROME	RCTVCEGPA	RC VCE PA	RCVVCEAPA
P07225	TCGA_000124442/TCGA_000179140/TCGA_000036857/TCGA_000159343	247	C->R	decse	Vitamin K-dependent protein S	P07207	DROME	DIDECSENM	+ D+C ++	NYDDCLGHL
P07225	TCGA_000124442/TCGA_000179140/TCGA_000036857/TCGA_000159343	247	C->R	decse	Vitamin K-dependent protein S	Q08761	MOUSE	DIDECSENM	D+DECSENM	DVDECSENM
P07225	VAR_046836/NXP0000072637	247	c->g	decse	Vitamin K-dependent protein S	P07207	DROME	DIDECSENM	+ D+C ++	NYDDCLGHL
P07225	VAR_046836/NXP0000072637	247	c->g	decse	Vitamin K-dependent protein S	Q08761	MOUSE	DIDECSENM	D+DECSENM	DVDECSENM
P07225	VAR_046860/NXP0000072663	475	c->r	khclv	Vitamin K-dependent protein S	Q08761	MOUSE	QNKHCLVTV	QNKHC + V	QNKHCFLNV
O76009	rs137889397	203	c->*	lrcql	Keratin- type I cuticular Ha3-I	Q9D646	MOUSE	NTLRCQLGD	NTLRCQLGD	NTLRCQLGD
A6NDE8	TCGA_000099370/TCGA_000152609/NXP0000310987/rs186008257	50	c->r	tqcqd	G antigen 12H	Q6QIY3	MOUSE	#NAME?	C+D	QVQKCEDHQ
P23634	rs202241442/rs202241442	24	c->r	fgctv	Plasma membrane calcium-transporting ATPase 4	Q9R0K7	MOUSE	GDFGCTVME	G+FGCT+ E	GEFGCTMEE
Q9NYA1	rs149745954/rs149745954/rs149745954/rs149745954	106	c->y	plcsl	Sphingosine kinase 1	Q8CI15	MOUSE	QKPLCSLPA	QKPLCSLP	QKPLCSLPG
Q96RI8	rs200877375	14	c->y	qlcya	Trace amine-associated receptor 6	Q5QD04	MOUSE	AVQLCYANV	#NAME?	PMELCYENV
Q7L3B6	rs200818741	67	c->s	vackw	Hsp90 co-chaperone Cdc37-like 1	Q9CZP7	MOUSE	SSVACKWNL	SSVACKWNL	SSVACKWNL
Q8NGD4	CSMC552457	141	c->g	rlcvi	Olfactory receptor 4K1	Q60878	MOUSE	NRRLCVIFV	R +C++ V	TRHVCIVLV
Q9UQ03	CSMC70281/NXP0000222691	335	c->w	sacev	Coronin-2B	Q8C0P5	MOUSE	DVSACEVFR	DVS+CE+FR	DVSSCEIFR
P49756	rs201429750	612	c->y	kpclk	RNA-binding protein 25	B2RY56	MOUSE	EQKPCLKPT	EQKPCLKPT	EQKPCLKPT
Q96C11	rs146690473/rs146690473/rs146690473	63	c->s	accvv	FGGY carbohydrate kinase domain-containing protein	A2AJL3	MOUSE	WAACCVVTK	WAACC+VTK	WAACCLVTK
O00635	rs202095069	16	c->r	atcsi	Tripartite motif-containing protein 38	Q62191	MOUSE	EEATCSICL	EE TCSICL	EEVTCSICL
O00635	rs202095069	16	c->r	atcsi	Tripartite motif-containing protein 38	Q8RXD4	ARATH	EEATCSICL	E C ICL	RELKCPICL
Q6ZPD9	rs145445412/rs145445412	91	c->y	tecgl	Probable C-mannosyltransferase DPY19L3	Q71B07	MOUSE	FRTECGLYY	FRTECGLYY	FRTECGLYY
O95260	rs145195524/rs145195524	362	c->g	pncvs	Arginyl-tRNA--protein transferase 1	O96539	DROME	ILPNCVSSV	ILP CVSSV	ILPGCVSSV
O95260	rs145195524/rs145195524	362	c->g	pncvs	Arginyl-tRNA--protein transferase 1	Q9Z2A5	MOUSE	ILPNCVSSV	ILP CVSSV	ILPYCVSSV
O95260	rs145195524/rs145195524	362	c->g	pncvs	Arginyl-tRNA--protein transferase 1	Q9ZT48	ARATH	ILPNCVSSV	ILP C+SSV	ILPKCLSSV
O95264	rs180672312	155	c->g	sacsl	5-hydroxytryptamine receptor 3B	P17644	DROME	VVSACSLET	S+C ++	FKSSCEIDV
O95264	rs180672312	155	c->g	sacsl	5-hydroxytryptamine receptor 3B	Q9JHJ5	MOUSE	VVSACSLET	VVSACSL+T	VVSACSLQT
P62906	TCGA_000020176/TCGA_000143424	164	C->Y	vlcla	60S ribosomal protein L10a	Q9VTP4	DROME	KKVLCLAVA	KKVLCL+VA	KKVLCLSVA
P62906	TCGA_000020176/TCGA_000143424	164	C->Y	vlcla	60S ribosomal protein L10a	P53026	MOUSE	KKVLCLAVA	KKVLCLAVA	KKVLCLAVA
P62906	TCGA_000020176/TCGA_000143424	164	C->Y	vlcla	60S ribosomal protein L10a	P59230	ARATH	KKVLCLAVA	KKVLC+ VA	KKVLCMGVA
P10242	CSMC48578/NXP0000116465	130	c->y	kqcre	Transcriptional activator Myb	Q9S7G7	ARATH	IGKQCRERW	IGKQCRERW	IGKQCRERW
P10242	CSMC48578/NXP0000116465	130	c->y	kqcre	Transcriptional activator Myb	P06876	MOUSE	IGKQCRERW	IGKQCRERW	IGKQCRERW
P10242	CSMC48578/NXP0000116465	130	c->y	kqcre	Transcriptional activator Myb	P04197	DROME	IGKQCRERW	IGKQCRERW	IGKQCRERW
Q2WGJ9	NXP0000136624/rs75319208	1728	c->y	kacdl	Fer-1-like protein 6	Q9ESF1	MOUSE	SAKACDLAK	+AK C +	TAKQCTMEM
Q8NGB6	CSMC699542	179	c->f	yfcdi	Olfactory receptor 4M2	Q60881	MOUSE	DSYFCDITQ	D YFCD+ Q	DHYFCDLQQ
Q8NGB6	CSMC699543	179	c->g	yfcdi	Olfactory receptor 4M2	Q60881	MOUSE	DSYFCDITQ	D YFCD+ Q	DHYFCDLQQ
Q8NGB4	rs142955888	238	c->r	stcgs	Olfactory receptor 4S1	Q60881	MOUSE	AVSTCGSHV	A+STC SH+	ALSTCASHI
Q76LX8	VAR_027137/NXP0000143984/rs121908474/rs121908474/rs121908474	1213	c->y	adcav	A disintegrin and metalloproteinase with thrombospondin motifs 13	Q769J6	MOUSE	GQADCAVAI	G+ DC VAI	GRLDCVVAI
Q8WX94	rs145151121/rs145151121/rs145151121	574	c->g	lgcly	NACHT- LRR and PYD domains-containing protein 7	Q8R4B8	MOUSE	EVLGCLYES	E+ CLYE	ELFYCLYEM
Q8WX94	rs145151121/rs145151121/rs145151121	574	c->g	lgcly	NACHT- LRR and PYD domains-containing protein 8	Q8R4B8	MOUSE	EVLGCLYES	E+ CLYE	ELFYCLYEM
Q92628	NXP0000085591/rs146753584/rs146753584	1230	c->g	ancki	Uncharacterized protein KIAA0232	Q80U59	MOUSE	SEANCKIMA	S ANCKIM	SAANCKIMT
Q6P9H4	rs139606738	505	c->r	srcyi	Connector enhancer of kinase suppressor of ras 3	Q8BMA3	MOUSE	RGSRCYINS	RGSRCYINS	RGSRCYINS
Q4JDL3	rs111986834	353	c->x	vhcsa	Tyrosine-protein phosphatase non-receptor type 20	O82656	ARATH	MVVHCSAGI	#NAME?	IIVHCSAGI
Q4JDL3	rs111986834	353	c->x	vhcsa	Tyrosine-protein phosphatase non-receptor type 20	O55082	MOUSE	MVVHCSAGI	++VHCSAG+	LLVHCSAGV
Q4JDL3	rs111986834	353	c->x	vhcsa	Tyrosine-protein phosphatase non-receptor type 20	Q9W0G1	DROME	MVVHCSAGI	VVHCSAGI	AVVHCSAGI
O60755	NXP0000302159	70	c->Y	dlcfi	Galanin receptor type 3	O88853	MOUSE	VADLCFILC	VADLCFILC	VADLCFILC
O60755	NXP0000302158/rs139598512	70	c->s	dlcfi	Galanin receptor type 3	O88853	MOUSE	VADLCFILC	VADLCFILC	VADLCFILC
Q8WZ94	rs201090474	141	c->*	gvcii	Olfactory receptor 5P3	Q8VEZ0	MOUSE	SPGVCIILV	S VCI+LV	SSTVCILLV
O60284	rs202222377	816	c->r	lkcpv	Suppression of tumorigenicity 18 protein	Q8CFC2	MOUSE	EL-KCPVIG	EL KCPV G	ELMKCPVPG
O60284	rs150215313	840	c->y	sgcpl	Suppression of tumorigenicity 18 protein	Q8CFC2	MOUSE	TASGCPLAA	#NAME?	SASGCPLAA
O60282	CSMC716460	304	c->s	iccsp	Kinesin heavy chain isoform 5C	P17210	DROME	IVICCSPSV	IVICCSP+	IVICCSPAS
O60282	CSMC716460	304	c->s	iccsp	Kinesin heavy chain isoform 5C	P28738	MOUSE	IVICCSPSV	IVICCSPSV	IVICCSPSV
Q8IWR1	rs149941048	10	c->y	ltcpi	Tripartite motif-containing protein 59	E9P9F7	YEASX	C	C	C
Q8IWR1	rs149941048	10	c->y	ltcpi	Tripartite motif-containing protein 59	Q9VRP9	DROME	EELTCPICY	E LTCP C	ETLTCPSCK
Q8IWR1	rs149941048	10	c->y	ltcpi	Tripartite motif-containing protein 59	Q922Y2	MOUSE	EELTCPICY	EELTCPICY	EELTCPICY
Q8IWR1	rs149941048	10	c->y	ltcpi	Tripartite motif-containing protein 59	Q9FY48	ARATH	C	C	C
Q15620	CSMC686614	241	c->f	stcss	Olfactory receptor 8B8	Q60882	MOUSE	AFSTCSSHI	AFSTCSSHI	AFSTCSSHI
Q15620	rs183428355	241	c->*	stcss	Olfactory receptor 8B8	Q60882	MOUSE	AFSTCSSHI	AFSTCSSHI	AFSTCSSHI
Q9UNY4	rs201971104	1118	c->y	fvceg	Transcription termination factor 2	P34739	DROME	HRFVCEGTV	++F+C TV	YKFMCVDTV
Q9UNY4	rs201971104	1118	c->y	fvceg	Transcription termination factor 2	Q5NC05	MOUSE	HRFVCEGTV	HRFVCEGTV	HRFVCEGTV
Q13485	CSMC14115/NXP0000265285	523	c->w	tpcwi	Mothers against decapentaplegic homolog 4	P42003	DROME	KETPCWIEI	TPCWIEI	TSTPCWIEI
Q13485	CSMC14115/NXP0000265285	523	c->w	tpcwi	Mothers against decapentaplegic homolog 4	P97471	MOUSE	KETPCWIEI	KETPCWIEI	KETPCWIEI
Q13487	rs199925610	314	c->g	gicpl	snRNA-activating protein complex subunit 2	Q91XA5	MOUSE	AAGICPLNP	A GICPLNP	AVGICPLNP
Q13480	rs142859160/rs142859160	8	c->*	vvcsg	GRB2-associated-binding protein 1	Q9QYY0	MOUSE	GEVVCSGWL	GEVVCSGWL	GEVVCSGWL
P22033	VAR_026623/NXP0000110043	560	c->y	arctv	Methylmalonyl-CoA mutase- mitochondrial	P16332	MOUSE	SRARCTVGE	#NAME?	ARARCTVGE
Q70CQ2	rs151080902	277	c->r	ylckl	Ubiquitin carboxyl-terminal hydrolase 34	Q6ZQ93	MOUSE	IRYLCKLSD	IRYLCKLSD	IRYLCKLSD
Q9NY15	rs201088810	1311	c->m	ytcak	Stabilin-1	Q8R4Y4	MOUSE	CSYTCAKKI	CSYTCAKKI	CSYTCAKKI
Q16445	CSMC1065307	156	c->y	adcpm	Gamma-aminobutyric acid receptor subunit alpha-6	Q9D6F4	MOUSE	INADCPMRL	I+A+CPMRL	ISAECPMRL
Q16445	CSMC1065307	156	c->y	adcpm	Gamma-aminobutyric acid receptor subunit alpha-6	Q08832	DROME	INADCPMRL	C M L	TTLACMMDL
Q16665	rs146178214/rs146178214/rs146178214	520	c->y	eycfy	Hypoxia-inducible factor 1-alpha	Q61221	MOUSE	PSEYCFYVD	PSEYCF VD	PSEYCFDVD
Q16665	rs146178214/rs146178214/rs146178214	520	c->y	eycfy	Hypoxia-inducible factor 1-alpha	Q61221	MOUSE	PSEYCFYVD	PSEYCF VD	PSEYCFDVD
Q6ZVD7	rs201142028/rs201142028/rs201142028	227	c->r	escae	Storkhead-box protein 1	Q499E5	MOUSE	SMESCAESA	S C	SASGC---V
Q6ZW49	NXP0000127157	609	c->G	lgcvf	PAX-interacting protein 1	Q6NZQ4	MOUSE	FLLGCVFAI	FLLGCVFAI	FLLGCVFAI
P51674	CSMC384812	21	c->f	ikclg	Neuronal membrane glycoprotein M6-a	P35802	MOUSE	CCIKCLGGI	CCIKCLGGI	CCIKCLGGI
P51674	CSMC320638	192	c->f	kictv	Neuronal membrane glycoprotein M6-a	P35802	MOUSE	EKKICTVSE	EKKICT SE	EKKICTASE
Q96IT1	NXP0000032975	6	c->S	alcpr	Zinc finger protein 496	Q5SXI5	MOUSE	PTALCPRVL	PTALCPRVL	PTALCPRVL
Q96IT1	NXP0000032974/rs139310202	6	c->y	alcpr	Zinc finger protein 496	Q5SXI5	MOUSE	PTALCPRVL	PTALCPRVL	PTALCPRVL
Q53ET0	rs201034038	515	c->s	qscsv	CREB-regulated transcription coactivator 2	Q3U182	MOUSE	PSQSCSVQS	PSQ+C VQ	PSQACLVQP
O15090	CSMC349556	7	c->f	slclg	Zinc finger protein 536	Q8K083	MOUSE	EASLCLGVS	EASLCLGVS	EASLCLGVS
Q9BZE2	rs184904057	281	c->y	vrcmm	tRNA pseudouridine(38/39) synthase	Q9JI38	MOUSE	HQVRCMMAI	HQVRCMMAI	HQVRCMMAI
Q9UKL6	NXP0000256621/rs112454522	63	c->y	edcsp	Phosphatidylcholine transfer protein	P53808	MOUSE	VLEDCSPTL	VLE CSP L	VLEGCSPAL
P06280	rs113993943	382	c->y	pacfi	Alpha-galactosidase A	P51569	MOUSE	CNPACFITQ	CNP C ITQ	CNPGCIITQ
Q9UKX5	CSMC416848	1070	c->r	incni	Integrin alpha-11	Q3V3R4	MOUSE	VSINCNIRL	+I C++	ATITCHLLP
P01213	rs149872114/rs149872114/rs149872114/rs149872114/rs149872114	49	c->*	lqcqa	Proenkephalin-B	O35417	MOUSE	CSLQCQAAL	CSL+CQ +	CSLECQDLV
O95447	rs13046170	75	c->y	cdcse	Lebercilin-like protein	Q8C0X0	MOUSE	FLCDCSEKA	FL DCSE A	FLSDCSETA
P18074	VAR_008189/NXP0000282403	259	c->y	drcqg	TFIIH basal transcription factor complex helicase XPD subunit	O08811	MOUSE	TLDRCQGNL	TLDRCQ NL	TLDRCQSNL
P18074	VAR_017291/NXP0000282434	663	c->r	aqcvg	TFIIH basal transcription factor complex helicase XPD subunit	O08811	MOUSE	HAAQCVGRA	HAAQCVGRA	HAAQCVGRA
P18074	VAR_017291/NXP0000282434	663	c->r	aqcvg	TFIIH basal transcription factor complex helicase XPD subunit	Q8W4M7	ARATH	HAAQCVGRA	AAQCVGR	QAAQCVGRV
Q9UPN4	rs144132764/rs144132764	951	c->w	ercse	5-azacytidine-induced protein 1	Q62036	MOUSE	LQERCSELK	LQERCSELK	LQERCSELK
O75366	CSMC1184265	621	c->y	fecsn	Advillin	Q07171	DROME	RLFECSNKT	RLF C +	RLFHCHLSS
O75366	CSMC1184265	621	c->y	fecsn	Advillin	P13020	MOUSE	RLFECSNKT	RLF CSN+	RLFACSNRI
Q8TCT0	rs200137368	21	c->y	qrcav	Ceramide kinase	Q8K4Q7	MOUSE	KQQRCAVSL	K++RCAVSL	KRRRCAVSL
Q8TCT1	rs79132579	4	c->w	sgcfp	Phosphoethanolamine/phosphocholine phosphatase	Q8R2H9	MOUSE	C	C	C
Q8N5U1	rs200262043/rs200262043	134	c->*	tsclv	Membrane-spanning 4-domains subfamily A member 15	Q3UPL6	MOUSE	NHTSCLVRS	NHTSCL++S	NHTSCLLKS
P20853	TCGA_000081059/TCGA_000202853/TCGA_000007381/TCGA_000188752	14	C->S	laclt	Cytochrome P450 2A7	O64636	ARATH	ALLACLTVM	+L+C +	FILSCF--L
Q13347	NXP0000008223/rs11554217	120	c->r	yqcfv	Eukaryotic translation initiation factor 3 subunit I	O02195	DROME	MGYQCFVSF	MG C +	MGQSCELFL
Q13347	NXP0000008223/rs11554217	120	c->r	yqcfv	Eukaryotic translation initiation factor 3 subunit I	Q9QZD9	MOUSE	MGYQCFVSF	MGYQCFVSF	MGYQCFVSF
Q8IXQ6	CSMC727875	251	c->y	nlctk	Poly [ADP-ribose] polymerase 9	Q8LF09	ARATH	PLNLCTKTI	P +LCT	PSSLCTCNT
Q8IXQ6	CSMC727875	251	c->y	nlctk	Poly [ADP-ribose] polymerase 9	Q8CAS9	MOUSE	PLNLCTKTI	PL+LCT I	PLDLCTSII
Q86YQ8	rs202229702	156	c->s	nccrd	Copine-8	Q1RLL3	MOUSE	ELNCCRDAV	EL+ CRD	ELSNCRDIA
Q9P2F8	NXP0000026700/rs78479224	377	c->y	gnces	Signal-induced proliferation-associated 1-like protein 2	Q80TE4	MOUSE	QTGNCESPL	G CESPL	PAGGCESPL
P11511	rs201118855/rs201118855	275	c->r	eecmd	Cytochrome P450 19A1	P28649	MOUSE	KLEECMDFA	KLE+CMDFA	KLEDCMDFA
Q92698	TCGA_000105157	414	C->F	vccrl	DNA repair and recombination protein RAD54-like	B5BT18	ARATH	QVVCCRLTP	Q C L+P	QDRYCDLSP
Q92698	TCGA_000105157	414	C->F	vccrl	DNA repair and recombination protein RAD54-like	P70270	MOUSE	QVVCCRLTP	QVVCCRLTP	QVVCCRLTP
Q99595	TCGA_000000768/TCGA_000018057/TCGA_000069607/TCGA_000088183/TCGA_000105666/TCGA_000178221/TCGA_000196841/TCGA_000053836/TCGA_000072988	9	C->S	epcpw	Mitochondrial import inner membrane translocase subunit Tim17-A	Q9Z0V8	MOUSE	AREPCPWRI	AREPCPWRI	AREPCPWRI
Q99595	TCGA_000000768/TCGA_000018057/TCGA_000069607/TCGA_000088183/TCGA_000105666/TCGA_000178221/TCGA_000196841/TCGA_000053836/TCGA_000072988	9	C->S	epcpw	Mitochondrial import inner membrane translocase subunit Tim17-A	Q9VNA0	DROME	AREPCPWRI	REPCP+RI	GREPCPFRI
Q99595	TCGA_000000768/TCGA_000018057/TCGA_000069607/TCGA_000088183/TCGA_000105666/TCGA_000178221/TCGA_000196841/TCGA_000053836/TCGA_000072988	9	C->S	epcpw	Mitochondrial import inner membrane translocase subunit Tim17-A	Q9LN27	ARATH	AREPCPWRI	#NAME?	SREPCPDRI
P06703	TCGA_000105457/NXP0000023443/rs146161869	3	c->r	macpl	Protein S100-A6	P14069	MOUSE	C	C	C
Q96NZ1	CSMC546162	250	c->f	nkcfe	Forkhead box protein N4	Q8K3Q3	MOUSE	SLNKCFEKV	SLNKCFEKV	SLNKCFEKV
Q96NZ1	CSMC546162	250	c->f	nkcfe	Forkhead box protein N4	P32029	DROME	SLNKCFEKV	S N CF KV	SFNDCFIKV
Q3V5L5	rs149950533/rs149950533/rs149950533	168	c->s	pdcsg	Alpha-1-6-mannosylglycoprotein 6-beta-N-acetylglucosaminyltransferase B	Q8R4G6	MOUSE	KFPDCSGKV	+P C GK+	GYPHCEGKI
Q9UPN3	rs112959843	469	c->y	vqces	Microtubule-actin cross-linking factor 1- isoforms 1/2/3/5	Q9QXZ0	MOUSE	QPVQCESDV	QPVQCESDV	QPVQCESDV
Q9UPN3	rs201770692	5188	c->y	aecrh	Microtubule-actin cross-linking factor 1- isoforms 1/2/3/6	Q9QXZ0	MOUSE	SEAECRHML	SEAECR ML	SEAECRKML
Q9UPN3	rs140057477	6312	c->y	nqcwe	Microtubule-actin cross-linking factor 1- isoforms 1/2/3/7	Q9QXZ0	MOUSE	AMNQCWESV	MNQCWESV	TMNQCWESV
Q86V21	NXP0000190130/rs140513183	425	c->r	yrcik	Acetoacetyl-CoA synthetase	Q9D2R0	MOUSE	YVYRCIKSS	YVYRCIKSS	YVYRCIKSS
Q86V21	NXP0000190130/rs140513183	425	c->r	yrcik	Acetoacetyl-CoA synthetase	B9DGD6	ARATH	#NAME?	RC S	GDSRCPISD
Q96GX5	rs144275999/rs144275999/rs144275999	271	c->r	kscle	Serine/threonine-protein kinase greatwall	Q8C0P0	MOUSE	LLKSCLETV	LLKSC ET+	LLKSCFETL
Q9HB14	rs183991123	323	c->f	nrcni	Potassium channel subfamily K member 13	Q8R1P5	MOUSE	VRNRCNISI	#NAME?	IRNRCNISI
Q8TDI0	CSMC681596	1834	c->y	vecla	Chromodomain-helicase-DNA-binding protein 5	Q6PDQ2	MOUSE	AEVECLAES	AEVECLAES	AEVECLAES
Q5VUG0	rs189225054/rs189225054	560	c->s	gkcvl	Scm-like with four MBT domains protein 2	Q9JMD1	MOUSE	GPGKCVLVL	GPG CVLVL	GPGNCVLVL
Q5VUG0	rs189225054/rs189225054	560	c->s	gkcvl	Scm-like with four MBT domains protein 2	Q9JMD1	MOUSE	GPGKCVLVL	GPG CVLVL	GPGNCVLVL
Q99697	rs200683912/rs200683912/rs200683912	5	c->r	tncrk	Pituitary homeobox 2	P97474	MOUSE	METNCRKLV	METNCRKLV	METNCRKLV
P07477	CSMC599515	30	c->y	yncee	Trypsin-1	P07146	MOUSE	GGYNCEENS	GGY C E+S	GGYTCRESS
P07477	VAR_011656/NXP0000132192	139	c->f	tkcli	Trypsin-1	P07146	MOUSE	TGTKCLISG	GT+CLISG	AGTQCLISG
Q9BVX2	rs140992357/rs140992357/rs140992357/rs140992357	243	c->f	vdcgg	Transmembrane protein 106C	Q80VP8	MOUSE	HYVDCGGNS	HYVDCG NS	HYVDCGVNS
Q9UGM3	CSMC683001	1002	c->f	drcqg	Deleted in malignant brain tumors 1 protein	Q2VLH6	MOUSE	GGDRCQGRV	G C+GRV	GESSCEGRV
P01130	rs199774121/rs199774121/rs199774121	143	c->*	ascpv	Low-density lipoprotein receptor	P98163	DROME	DEASCPVLT	DE C	DELDCDYRL
P01130	rs199774121/rs199774121/rs199774121	143	c->*	ascpv	Low-density lipoprotein receptor	Q924X6	MOUSE	DEASCPVLT	DE C	DERGCSDPA
P01130	rs121908035/rs121908035/rs121908035	231	c->*	encav	Low-density lipoprotein receptor	P98163	DROME	E-ENCAVA-	E C A	EVAGCKQAE
P01130	rs121908035/rs121908035/rs121908035	231	c->*	encav	Low-density lipoprotein receptor	Q924X6	MOUSE	DEENCAVAT	DE +C+	DEADCSPGP
P01130	VAR_005342/NXP0000275174	231	c->g	encav	Low-density lipoprotein receptor	P98163	DROME	E-ENCAVA-	E C A	EVAGCKQAE
P01130	VAR_005342/NXP0000275174	231	c->g	encav	Low-density lipoprotein receptor	Q924X6	MOUSE	DEENCAVAT	DE +C+	DEADCSPGP
Q9C0E8	CSMC354240	58	c->f	ftcli	Protein lunapark	Q7TQ95	MOUSE	YLFTCLIVY	YLFTCLIVY	YLFTCLIVY
Q6ULP2	rs146936440/rs146936440/rs146936440	298	c->g	qvcvs	Aftiphilin	Q80WT5	MOUSE	EDQVCVSEI	E QVCVSEI	EHQVCVSEI
Q96PV4	rs145599651/rs145599651/rs145599651/rs145599651	227	c->y	eqcld	Paraneoplastic antigen-like protein 5	Q5DTT8	MOUSE	TVEQCLDAL	TVEQCL AL	TVEQCLKAL
O75554	CSMC551619	16	c->y	dyckc	WW domain-binding protein 4	Q9VE17	DROME	FCDYCKCWI	+CDYC ++	YCDYCDTYL
O75554	CSMC551619	16	c->y	dyckc	WW domain-binding protein 4	Q61048	MOUSE	FCDYCKCWI	FCDYCKCWI	FCDYCKCWI
O75771	NXP0000249252	9	c->F	glcpg	DNA repair protein RAD51 homolog 4	O55230	MOUSE	RVGLCPGLT	R GLCPGLT	RAGLCPGLT
O75771	NXP0000249251/rs140825795/rs140825795	9	c->s	glcpg	DNA repair protein RAD51 homolog 4	O55230	MOUSE	RVGLCPGLT	R GLCPGLT	RAGLCPGLT
P54886	CSMC354820	183	c->y	sicaa	Delta-1-pyrroline-5-carboxylate synthase	Q9Z110	MOUSE	QYSICAAQI	QYSICAAQI	QYSICAAQI
O94804	rs185159472	888	c->w	ekchl	Serine/threonine-protein kinase 10	O55098	MOUSE	QNEKCHLLV	QNEKCHLLV	QNEKCHLLV
O94804	rs185159472	888	c->w	ekchl	Serine/threonine-protein kinase 10	O55098	MOUSE	QNEKCHLLV	QNEKCHLLV	QNEKCHLLV
Q14643	NXP0000062262	1681	c->S	klcik	Inositol 1	P29993	DROME	EEKLCIKVL	EE++C+KVL	EERMCVKVL
Q14643	NXP0000062262	1681	c->S	klcik	Inositol 1	P11881	MOUSE	EEKLCIKVL	EEKLCIKVL	EEKLCIKVL
Q96S15	rs145091116	587	c->s	iycsp	WD repeat-containing protein 24	Q8CFJ9	MOUSE	RIIYCSPGL	RIIYCSPGL	RIIYCSPGL
O94808	TCGA_000046599/TCGA_000136435/TCGA_000012450/TCGA_000119323/TCGA_000152380/TCGA_000189214	2	C->-	mcgi	Glutamine--fructose-6-phosphate aminotransferase [isomerizing] 2	Q27601	DROME	C	C	C
O94808	TCGA_000046599/TCGA_000136435/TCGA_000012450/TCGA_000119323/TCGA_000152380/TCGA_000189214	2	C->-	mcgi	Glutamine--fructose-6-phosphate aminotransferase [isomerizing] 2	Q9Z2Z9	MOUSE	C	C	C
O94808	TCGA_000136434/TCGA_000012449/TCGA_000119322	2	C->S	mcgi	Glutamine--fructose-6-phosphate aminotransferase [isomerizing] 2	Q27601	DROME	C	C	C
O94808	TCGA_000136434/TCGA_000012449/TCGA_000119322	2	C->S	mcgi	Glutamine--fructose-6-phosphate aminotransferase [isomerizing] 2	Q9Z2Z9	MOUSE	C	C	C
Q6QNY0	rs184451510	168	c->y	dlcal	Biogenesis of lysosome-related organelles complex 1 subunit 3	Q5U5M8	MOUSE	RGDLCALAE	RGDLCALAE	RGDLCALAE
Q6N021	CSMC42038/CSMC53127	1193	c->w	qgcpi	Methylcytosine dioxygenase TET2	Q4JK59	MOUSE	SSQGCPIAK	SSQGCPIAK	SSQGCPIAK
Q6N021	VAR_058181/CSMC211647/NXP0000079555	1135	c->y	crcve	Methylcytosine dioxygenase TET2	Q4JK59	MOUSE	PSCRCVEQI	+C	#NAME?
Q6N021	CSMC42038/CSMC53127	1193	c->w	qgcpi	Methylcytosine dioxygenase TET2	Q4JK59	MOUSE	SSQGCPIAK	SSQGCPIAK	SSQGCPIAK
Q6N021	CSMC120174/NXP0000079563	1193	c->f	qgcpi	Methylcytosine dioxygenase TET2	Q4JK59	MOUSE	SSQGCPIAK	SSQGCPIAK	SSQGCPIAK
Q6N021	CSMC87124/NXP0000079566	1211	c->y	llclv	Methylcytosine dioxygenase TET2	Q4JK59	MOUSE	EKLLCLVRE	EKLLCLVR	EKLLCLVRV
Q9NY74	CSMC354311	164	c->f	ipctp	Ewing's tumor-associated antigen 1	Q5SVT3	MOUSE	TAIPCTPSV	TAIPCTP V	TAIPCTPGV
Q8NH74	CSMC545357	179	c->y	iscet	Olfactory receptor 10A6	Q8VFK7	MOUSE	NHISCETPA	NH C+TP	NHFYCDTPP
Q8N1F8	rs200941016	568	c->w	recfl	Serine/threonine-protein kinase 11-interacting protein	Q3TAA7	MOUSE	RGRECFLRV	#NAME?	QGKECFLRV
Q8NH72	rs199978547	167	c->r	pfcgp	Olfactory receptor 4C6	Q60878	MOUSE	QIPFCGPNI	Q+PFCGPN+	QLPFCGPNV
P31949	rs200800660	13	c->y	ercie	Protein S100-A11	P50543	MOUSE	ETERCIESL	ETERCIESL	ETERCIESL
Q8NG84	CSMC680540	156	c->r	kiccl	Olfactory receptor 2AK2	Q8VGD6	MOUSE	SKKICCLMV	S+K+C +	SQKVCLQIA
Q8NG84	rs147425585	184	c->f	pfcrs	Olfactory receptor 2AK2	Q8VGD6	MOUSE	QLPFCRSRL	LP+C SR	SLPYCGSRY
Q8NG85	rs111507660	96	c->r	tgcgi	Olfactory receptor 2L3	Q8VGD6	MOUSE	SFTGCGIQS	SF GCGIQ	SFAGCGIQI
Q8NG85	rs111507660	96	c->r	tgcgi	Olfactory receptor 2L3	Q8ITC7	DROME	G---CGIQS	G C I++	GMPFCKIRA
Q8NG85	CSMC403312	240	c->f	ltcst	Olfactory receptor 2L3	Q8VGD6	MOUSE	AYLTCSTHL	A TCS+HL	ALATCSSHL
Q6JEL2	CSMC231369/NXP0000252450	26	c->y	macei	Kelch-like protein 10	Q9D5V2	MOUSE	SAMACEIFN	SAM CEIFN	SAMTCEIFN
Q6JEL2	CSMC979343	255	c->y	eeckp	Kelch-like protein 10	Q9VUU5	DROME	DSEECKPVI	E C+ ++	SDEACRDLV
Q6JEL2	CSMC979343	255	c->y	eeckp	Kelch-like protein 10	Q9D5V2	MOUSE	DSEECKPVI	DSEECKPVI	DSEECKPVI
Q5FWF5	NXP0000265394/rs145265917	216	c->f	cacss	N-acetyltransferase ESCO1	Q69Z69	MOUSE	TACACSSQC	T CSSQC	TTSTCSSQC
Q5FWF5	rs141970040	483	c->g	enchl	N-acetyltransferase ESCO1	Q69Z69	MOUSE	APENCHLAN	P NC+L N	DPGNCNLDN
Q8IWL2	rs201722413/rs201722413/rs201722413/rs201722413	20	c->s	avcev	Pulmonary surfactant-associated protein A1	P35242	MOUSE	SGAVCEVKD	+G C +	AGIKCNGTE
Q00604	VAR_064006/NXP0000314249	55	c->r	ykcss	Norrin	P48744	MOUSE	PLYKCSSKM	PLYKCSSKM	PLYKCSSKM
Q6P1Q0	rs78435287/rs78435287	307	c->f	sacyl	LETM1 domain-containing protein 1	Q924L1	MOUSE	VKSACYLRG	VKSACYLRG	VKSACYLRG
Q6P1Q0	rs78435287/rs78435287	307	c->f	sacyl	LETM1 domain-containing protein 1	P91927	DROME	VKSACYLRG	#NAME?	LQQACKARG
P78363	VAR_012509/NXP0000024966	230	c->s	alcsl	Retinal-specific ATP-binding cassette transporter	O35600	MOUSE	RYALCSLSQ	R ALC LSQ	RDALCPLSQ
P78363	VAR_012613/NXP0000025224/rs61750656	2150	c->r	frcmg	Retinal-specific ATP-binding cassette transporter	O35600	MOUSE	GAFRCMGTI	G F+C+GTI	GTFQCLGTI
P78363	VAR_008489/NXP0000025223/rs61751384	2150	c->y	frcmg	Retinal-specific ATP-binding cassette transporter	O35600	MOUSE	GAFRCMGTI	G F+C+GTI	GTFQCLGTI
Q86UK5	rs200401090/rs200401090	171	c->y	qkcal	Limbin	Q8K1G2	MOUSE	IFQKCALVS	IFQKC+LVS	IFQKCSLVS
O95180	VAR_045938/NXP0000243042	456	c->s	gscye	Voltage-dependent T-type calcium channel subunit alpha-1H	O88427	MOUSE	EPGSCYEEL	EPGSCYEEL	EPGSCYEEL
O95180	rs59474756/rs59474756	695	c->y	ltcel	Voltage-dependent T-type calcium channel subunit alpha-1H	O88427	MOUSE	GTLTCELKS	GTLTCELKS	GTLTCELKS
Q15345	CSMC1185456	481	c->y	tlchl	Leucine-rich repeat-containing protein 41	Q8K1C9	MOUSE	ALTLCHLLS	ALTLCHLLS	ALTLCHLLS
Q6ZMK1	CSMC454234	159	c->y	eecqd	Cysteine and histidine-rich protein 1	Q9VZV5	DROME	QKEECQDRV	++ ECQ+R	EQHECQERP
Q6ZMK1	CSMC454234	159	c->y	eecqd	Cysteine and histidine-rich protein 1	Q9QXA1	MOUSE	QKEECQDRV	QKEECQDRV	QKEECQDRV
Q6ZMK1	CSMC454234	159	c->y	eecqd	Cysteine and histidine-rich protein 1	Q9M2P4	ARATH	QKEECQDRV	+ + C+ R	E-QHCRFRP
Q5T9S5	rs199690279	735	c->f	eicke	Coiled-coil domain-containing protein 18	Q640L5	MOUSE	ALEICKEEL	ALEICKEEL	ALEICKEEL
P08603	VAR_031985/NXP0000005192	915	c->s	ttcym	Complement factor H	P06909	MOUSE	NETTCYMGK	N TCYMGK	NRITCYMGK
P01583	rs150033245	14	c->s	kncys	Interleukin-1 alpha	P01582	MOUSE	DLKNCYSEN	DLKNCYSEN	DLKNCYSEN
Q8N9N7	CSMC212031/NXP0000225494	204	c->r	qicll	Leucine-rich repeat-containing protein 57	Q9D1G5	MOUSE	DSQICLLAV	DSQICLLAV	DSQICLLAV
Q8N9N7	CSMC212031/NXP0000225494	204	c->r	qicll	Leucine-rich repeat-containing protein 57	P0C895	ARATH	DSQICL---	#NAME?	#NAME?
Q9NZP8	NXP0000192447/rs140166352	94	c->r	qdcag	Complement C1r subcomponent-like protein	Q3UZ09	MOUSE	PSQDCAGDS	PS DC GDS	PSPDCEGDS
P00451	VAR_028490/NXP0000308641/rs137852475	198	c->g	lvcre	Coagulation factor VIII	Q06194	MOUSE	ALLVCREGS	ALLVC+EGS	ALLVCKEGS
P00451	VAR_028631/NXP0000308933	1877	c->r	lvcht	Coagulation factor VIII	Q06194	MOUSE	PLLVCHTNT	PLL+CH NT	PLLICHANT
P00451	VAR_065317/NXP0000308934	1877	c->y	lvcht	Coagulation factor VIII	Q06194	MOUSE	PLLVCHTNT	PLL+CH NT	PLLICHANT
P00451	VAR_028664/NXP0000308986	2040	c->y	nkcqt	Coagulation factor VIII	Q06194	MOUSE	YSNKCQTPL	YS +CQ PL	YSKQCQIPL
P53618	rs200928390/rs200928390/rs200928390	816	c->y	rncvv	Coatomer subunit beta	Q9JIF7	MOUSE	SDRNCVVLS	SDRNCVVLS	SDRNCVVLS
Q6IE81	CSMC125336/NXP0000081853	182	c->r	qrcyd	Protein Jade-1	Q7YZH1	DROME	FEQRCYDNM	E RC++ +	LEVRCWEQI
Q6IE81	CSMC125336/NXP0000081853	182	c->r	qrcyd	Protein Jade-1	Q6IE82	MOUSE	FEQRCYDNM	E+ C++NM	LERHCHENM
Q9HBT7	rs141728562	41	c->r	etcrq	Zinc finger protein 287	Q9EQB9	MOUSE	DTETCRQNF	DTETCR+NF	DTETCRRNF
P07602	rs121918105/rs121918105/rs121918105	382	c->f	lvcsm	Proactivator polypeptide	O65390	ARATH	PELVCSMLH	P+ +CS +	PKKICSQIG
P07602	rs121918105/rs121918105/rs121918105	382	c->f	lvcsm	Proactivator polypeptide	Q61207	MOUSE	PELVCSMLH	P +C ++	PSSLCGVIG
P07602	rs121918108/rs121918108/rs121918108	382	c->g	lvcsm	Proactivator polypeptide	O65390	ARATH	PELVCSMLH	P+ +CS +	PKKICSQIG
P07602	rs121918108/rs121918108/rs121918108	382	c->g	lvcsm	Proactivator polypeptide	Q61207	MOUSE	PELVCSMLH	P +C ++	PSSLCGVIG
Q16877	CSMC583893	197	c->f	iecye	6-phosphofructo-2-kinase/fructose-2-6-bisphosphatase 4	P70265	MOUSE	RRIECYENS	+RIECY+ +	KRIECYKVT
Q96DB5	rs201013925	170	c->s	aicls	Regulator of microtubule dynamics protein 1	Q9DCV4	MOUSE	WYAICLSDV	WYAIC+SDV	WYAICISDV
Q8NGN0	NXP0000179727/rs116430791	141	c->f	tvcal	Olfactory receptor 4D5	Q60878	MOUSE	NQTVCALLM	+ VC +L+	TRHVCIVLV
Q86YS7	rs148790751	512	c->g	kgcli	C2 domain-containing protein 5	Q7TPS5	MOUSE	IGKGCLIQA	#NAME?	VGKGCLIQA
Q86YS7	rs202196779	831	c->r	elcsd	C2 domain-containing protein 5	Q7TPS5	MOUSE	PLELCSDSL	PLELCSDSL	PLELCSDSL
P11532	rs200872948/rs200872948/rs200872948/rs200872948/rs200872948	873	c->r	kickd	Dystrophin	P11531	MOUSE	QLKICKDEV	QLKICKDEV	QLKICKDEV
P11532	rs137898199/rs137898199/rs137898199/rs137898199/rs137898199/rs137898199/rs137898199	1892	c->y	lkcld	Dystrophin	P11531	MOUSE	DLLKCLDDI	DLLKCLD+I	DLLKCLDEI
P11532	VAR_023545/NXP0000310212	3313	c->f	akcni	Dystrophin	P11531	MOUSE	HQAKCNICK	HQAKCNICK	HQAKCNICK
P11532	VAR_023545/NXP0000310212	3313	c->f	akcni	Dystrophin	Q9VDW3	DROME	HQAKCNICK	HQAKCNICK	HQAKCNICK
P03372	rs121913043/rs121913043/rs121913043/rs121913043	447	c->a	fvclk	Estrogen receptor	P16375	DROME	EEFVCLKSI	E+ CLK+I	AEYSCLKAI
P03372	rs121913043/rs121913043/rs121913043/rs121913043	447	c->a	fvclk	Estrogen receptor	P19785	MOUSE	EEFVCLKSI	EEFVCLKSI	EEFVCLKSI
Q9UN66	rs150243744	573	c->*	apcte	Protocadherin beta-8	Q6PB90	MOUSE	GSAPCTELV	SAPCTEL+	ASAPCTELL
Q9HBG6	TCGA_000197771/TCGA_000001828/TCGA_000019934	14	C->S	ehcin	Intraflagellar transport protein 122 homolog	Q6NWV3	MOUSE	KAEHCINDI	KAE CI D+	KAEQCIYDL
Q8NHC7	CSMC404404	167	c->s	pfcrs	Olfactory receptor 14C36	Q8VFK7	MOUSE	QLPFCRSNV	#NAME?	RLSFCGSNK
Q96H40	NXP0000286014/rs149798440	145	c->r	nqclt	Zinc finger protein 486	Q6P5C7	MOUSE	GLNQC----	C	KTLHCPSLL
Q9Y2D4	rs199971136	32	c->y	tacig	Exocyst complex component 6B	A6H5Z3	MOUSE	TDTACIGPT	TDTACIGPT	TDTACIGPT
Q8TD19	rs143799898	878	c->y	vtcag	Serine/threonine-protein kinase Nek9	Q8K1R7	MOUSE	PAVTCAGKG	PAV C GK	PAVPCVGKA
P57729	CSMC545469	208	c->f	sgcak	Ras-related protein Rab-38	Q8QZZ8	MOUSE	SCSGCAKS	SCSGCAKS	SCSGCAKS
Q5T0F9	rs199527750	86	c->r	adcmr	Coiled-coil and C2 domain-containing protein 1B	Q8BRN9	MOUSE	LAADCMRDV	LAADCMRDV	LAADCMRDV
Q9C0G6	CSMC218735	1893	c->y	srcgm	Dynein heavy chain 6- axonemal	P37276	DROME	TVSRCGMVF	TVSRCGMV+	TVSRCGMVW
Q9C0G6	CSMC218735	1893	c->y	srcgm	Dynein heavy chain 6- axonemal	P0C6F1	MOUSE	TVSRCGMVF	TVSRCGMV+	TVSRCGMVY
P68363	TCGA_000043871	295	C->S	nacfe	Tubulin alpha-1B chain	Q3UX10	MOUSE	ITNACFEPA	+T +CFE +	VTASCFEVS
P68363	TCGA_000043871	295	C->S	nacfe	Tubulin alpha-1B chain	P06606	DROME	ITNACFEPA	+TNACFE +	LTNACFESS
Q9UPY3	CSMC699750	1235	c->f	dectl	Endoribonuclease Dicer	Q8R418	MOUSE	PSDECTLLS	PS+EC LLS	PSNECPLLS
Q9UHI5	NXP0000214749/rs140596505/rs140596505/rs140596505/rs140596505	491	c->y	kmcvv	Large neutral amino acids transporter small subunit 2	P63115	MOUSE	SQKMCVVVY	Q++C VVY	GQELCFVVY
Q14667	NXP0000261937/rs150805907	1561	c->y	qlcgi	UPF0378 protein KIAA0100	Q5SYL3	MOUSE	SDQLCGIAA	SDQLCGIAA	SDQLCGIAA
Q8NH16	NXP0000018589/rs140850093	96	c->y	tgcgi	Olfactory receptor 2L2	Q8VGD6	MOUSE	SFTGCGIQS	SF GCGIQ	SFAGCGIQI
Q8NH16	NXP0000018589/rs140850093	96	c->y	tgcgi	Olfactory receptor 2L2	Q8ITC7	DROME	G---CGIQS	G C I++	GMPFCKIRA
O94779	rs35581997/rs35581997/rs35581997/rs35581997	269	c->ctg	yiclv	Contactin-5	Q61330	MOUSE	GSYICLVKN	G+Y CL +	GNYSCLATS
O94779	rs35581997/rs35581997/rs35581997/rs35581997	269	c->ctg	yiclv	Contactin-5	Q9VN14	DROME	GSYICLVKN	+Y C V+	ANYSCTVQT
O94779	rs199670730/rs199670730/rs199670730/rs199670730	269	c->y	yiclv	Contactin-5	Q61330	MOUSE	GSYICLVKN	G+Y CL +	GNYSCLATS
O94779	rs199670730/rs199670730/rs199670730/rs199670730	269	c->y	yiclv	Contactin-5	Q9VN14	DROME	GSYICLVKN	+Y C V+	ANYSCTVQT
P09913	CSMC686139	73	c->f	leclr	Interferon-induced protein with tetratricopeptide repeats 2	Q64112	MOUSE	AALECLRKA	AAL+CL +A	AALQCLGEA
Q9UPW0	rs199871840/rs199871840/rs199871840/rs199871840	8	c->f	qacps	Forkhead box protein J3	Q8BUR3	MOUSE	YGQACPSVT	YGQACPSVT	YGQACPSVT
Q9NQX3	rs188690745/rs188690745	293	c->*	srcss	Gephyrin	Q8BUV3	MOUSE	VQSRCSSKE	VQSRCSSKE	VQSRCSSKE
P51580	rs17849975	216	c->r	ircle	Thiopurine S-methyltransferase	O55060	MOUSE	CNIRCLEKV	C+++CLE+V	CSMQCLEEV
P51587	VAR_008774/NXP0000205936/rs41293485	1290	c->y	nkcql	Breast cancer type 2 susceptibility protein	P97929	MOUSE	KNNKCQLIL	K++KCQ+ L	KSSKCQVTL
P51587	rs80358789	1885	c->*	kicqt	Breast cancer type 2 susceptibility protein	P97929	MOUSE	KSKICQTKI	K CQT	KPDTCQT--
P51587	rs276174861	1885	c->cpk	kicqt	Breast cancer type 2 susceptibility protein	P97929	MOUSE	KSKICQTKI	K CQT	KPDTCQT--
P51587	rs80359046	2689	c->*	vlcvs	Breast cancer type 2 susceptibility protein	P97929	MOUSE	TLVLCVSDI	TLVLC+SDI	TLVLCISDI
P51587	rs80359693	2689	c->w	vlcvs	Breast cancer type 2 susceptibility protein	P97929	MOUSE	TLVLCVSDI	TLVLC+SDI	TLVLCISDI
A6NHG9	rs200499046	241	c->g	stcga	Olfactory receptor 5H14	Q8VFB9	MOUSE	AFSTCGAHL	AFSTCGAHL	AFSTCGAHL
P49639	rs200922808/rs200922808	40	c->w	qscav	Homeobox protein Hox-A1	P09022	MOUSE	TFQSCAVSA	TFQSCAVSA	TFQSCAVSA
Q92619	NXP0000275723	528	c->S	mlces	Minor histocompatibility protein HA-1	Q3TBD2	MOUSE	FQMLCESSK	FQMLCESSK	FQMLCESSK
P25021	CSMC374531	55	c->s	tncfi	Histamine H2 receptor	P97292	MOUSE	NLTNCFIVS	#NAME?	SLTNCFIVS
Q9H0A8	CSMC160153/NXP0000222655	6	c->f	rfcgd	COMM domain-containing protein 4	Q9CQ02	MOUSE	RFRFCGDLD	RFRFCGDLD	RFRFCGDLD
O00443	NXP0000182624	908	c->S	pnclp	Phosphatidylinositol 4-phosphate 3-kinase C2 domain-containing subunit alpha	Q61194	MOUSE	KHPNCLPKI	KHPNCLPKI	KHPNCLPKI
O00443	NXP0000182625/rs112584158	908	c->f	pnclp	Phosphatidylinositol 4-phosphate 3-kinase C2 domain-containing subunit alpha	Q61194	MOUSE	KHPNCLPKI	KHPNCLPKI	KHPNCLPKI
O00443	rs201674940	1524	c->s	aecdl	Phosphatidylinositol 4-phosphate 3-kinase C2 domain-containing subunit alpha	Q61194	MOUSE	DVAECDLVC	DVAECDLVC	DVAECDLVC
Q969P0	rs149425604/rs149425604	49	c->y	iscnv	Immunoglobulin superfamily member 8	Q8R366	MOUSE	VSISCNVTG	VSISCNV+	VSISCNVSD
O00444	CSMC362300	620	c->g	evcve	Serine/threonine-protein kinase PLK4	Q64702	MOUSE	SEEVCVELV	SEEVCVEL+	SEEVCVELL
O00444	rs145837106/rs145837106	4	c->s	atcig	Serine/threonine-protein kinase PLK4	Q64702	MOUSE	C	C	C
O00444	CSMC362300	620	c->g	evcve	Serine/threonine-protein kinase PLK4	Q64702	MOUSE	SEEVCVELV	SEEVCVEL+	SEEVCVELL
Q96KN7	VAR_065727/NXP0000220618	603	c->s	slcle	X-linked retinitis pigmentosa GTPase regulator-interacting protein 1	Q9EPQ2	MOUSE	PLSLCLETL	P SLCLE L	PPSLCLEPL
Q9BRP7	rs186732605	407	c->y	dgclq	Ferredoxin-fold anticodon-binding domain-containing protein 1	Q3UY23	MOUSE	LKDGCLQSL	#NAME?	MKESCLPSL
O75923	VAR_057863/NXP0000039675	1361	c->r	vecgg	Dysferlin	Q9ESD7	MOUSE	LVVECGGQT	LVVECGGQT	LVVECGGQT
O75923	VAR_057878/NXP0000039714	1942	c->g	kkcsl	Dysferlin	Q9ESD7	MOUSE	TAKKCSLDQ	TA+KCSLDQ	TAEKCSLDQ
P02652	rs11549092	14	c->r	ticsl	Apolipoprotein A-II	P09813	MOUSE	LLTICSLEG	L+TICSLEG	LVTICSLEG
P34130	VAR_063196/NXP0000277157	7	c->y	pscsl	Neurotrophin-4	Q80VU4	MOUSE	PLPSCSLPI	P SCSL +	PRHSCSL-L
Q6ZU64	rs200455840	505	c->*	idcle	Coiled-coil domain-containing protein 108	Q3V0B4	MOUSE	FAIDCLESV	F IDC ESV	FDIDCQESV
Q9BXW9	rs185047839/rs185047839	342	c->y	qscii	Fanconi anemia group D2 protein	Q80V62	MOUSE	SGQSCIILL	S + CI+L+	SDKDCIVLV
Q14324	rs200354060	335	c->w	ekcft	Myosin-binding protein C- fast-type	Q5XKE0	MOUSE	KDEKCFTEL	#NAME?	QDEKCFTEL
Q14324	rs200354060	335	c->w	ekcft	Myosin-binding protein C- fast-type	Q9I7U4	DROME	KDEKCFTEL	+ ++C EL	EGQECSCEL
Q14324	CSMC398090	545	c->s	ldcsg	Myosin-binding protein C- fast-type	Q5XKE0	MOUSE	IHLDCSGKT	IHLDCSGKT	IHLDCSGKT
P24043	CSMC275808	346	c->r	cnchg	Laminin subunit alpha-2	P15215	DROME	EACNCHGKA	#NAME?	KACNCNGLA
P24043	CSMC275808	346	c->r	cnchg	Laminin subunit alpha-2	Q60675	MOUSE	EACNCHGKA	EACNCHGKA	EACNCHGKA
O43805	TCGA_000146418	18	C->G	vkcie	Sjoegren syndrome nuclear autoantigen 1	Q9JJ94	MOUSE	ELVKCIEEL	ELVKCIEEL	ELVKCIEEL
Q6ISB3	CSMC74829/NXP0000137190	411	c->f	aycqi	Grainyhead-like protein 2 homolog	Q921D9	MOUSE	HRAYCQIKV	HRAYCQIKV	HRAYCQIKV
Q6ISB3	CSMC74829/NXP0000137190	411	c->f	aycqi	Grainyhead-like protein 2 homolog	P13002	DROME	HRAYCQIKV	HR YCQIKV	HRGYCQIKV
A1L429	TCGA_000049114/TCGA_000063380/TCGA_000063381/TCGA_000065942/TCGA_000099368/TCGA_000101844/TCGA_000117470/TCGA_000117472/TCGA_000049959/TCGA_000102153/TCGA_000104556/TCGA_000136071/rs201471908/rs201471908	50	c->r	tqcqd	G antigen 12B/C/D/E	Q6QIY3	MOUSE	#NAME?	C+D	QVQKCEDHQ
A1L429	rs141764154	50	c->r	tqcqd	G antigen 12B/C/D/E	Q6QIY3	MOUSE	#NAME?	C+D	QVQKCEDHQ
Q8N4C6	rs199887033/rs199887033/rs199887033	956	c->y	vlcqa	Ninein	Q61043	MOUSE	EEVLCQAGA	#NAME?	GQALCQTGV
P46531	CSMC753121/CSMC143771/CSMC753120	429	c->s	gkcin	Neurogenic locus notch homolog protein 1	P07207	DROME	HAGKCINTL	H G C+NT	HNGICVNTP
P46531	CSMC753121/CSMC143771/CSMC753120	429	c->s	gkcin	Neurogenic locus notch homolog protein 1	Q01705	MOUSE	HAGKCINTL	HAGKC+NTL	HAGKCLNTL
P46531	CSMC27066/NXP0000149870	1692	c->r	sqcfq	Neurogenic locus notch homolog protein 1	Q01705	MOUSE	ASSQCFQSA	#NAME?	SSSQCFQSA
P46531	CSMC27066/NXP0000149870	1692	c->r	sqcfq	Neurogenic locus notch homolog protein 1	P07207	DROME	ASSQCFQSA	#NAME?	#NAME?
Q6P2E9	TCGA_000093409/TCGA_000183867/TCGA_000201919	1054	C->G	ppcvs	Enhancer of mRNA-decapping protein 4	Q3UJB9	MOUSE	TVPPCVSRS	TVPPCVSRS	TVPPCVSRS
O75323	CSMC192307/NXP0000128903	85	c->y	pecle	Protein NipSnap homolog 2	O55126	MOUSE	VKPECLEAY	VKPECL+AY	VKPECLDAY
O15305	VAR_022469/NXP0000238506/rs104894532	9	c->y	alclf	Phosphomannomutase 2	Q9Z2M7	MOUSE	C	C	C
Q8IVI9	TCGA_000015275/TCGA_000102636/TCGA_000210771/TCGA_000210775/TCGA_000065731	8	C->F	tdcpy	Nostrin	Q6WKZ7	MOUSE	PLTDCPYNK	PLTDC YNK	PLTDCSYNK
P41182	rs77274617/rs77274617/rs77274617	175	c->s	pgces	B-cell lymphoma 6 protein	P41183	MOUSE	SAPGCESRA	#NAME?	NTPGCESRA
P41182	CSMC1184596	354	c->y	nacil	B-cell lymphoma 6 protein	P41183	MOUSE	SKNACILQA	SKNACILQA	SKNACILQA
Q13309	CSMC397825	113	c->y	clclp	S-phase kinase-associated protein 2	Q9Z0Z3	MOUSE	FSCLCLPEL	FSCLCLPEL	FSCLCLPEL
O14829	CSMC756625	3	c->y	mgcss	Serine/threonine-protein phosphatase with EF-hands 1	O35655	MOUSE	C	C	C
Q9ULV1	rs150947482	507	c->y	qkcsn	Frizzled-4	Q61088	MOUSE	TWQKCSNRL	TWQKCSNRL	TWQKCSNRL
Q9ULV0	rs2969930	681	c->w	racgv	Unconventional myosin-Vb	P21271	MOUSE	QLRACGVLE	QLRACGVLE	QLRACGVLE
Q9ULV0	rs2969930	681	c->w	racgv	Unconventional myosin-Vb	P21271	MOUSE	QLRACGVLE	QLRACGVLE	QLRACGVLE
Q8IU60	TCGA_000010202/TCGA_000168285	17	C->G	dfcsr	m7GpppN-mRNA hydrolase	Q8GW31	ARATH	LDDFCSRFI	LDD CSRF+	LDDLCSRFV
Q8IU60	TCGA_000010202/TCGA_000168285	17	C->G	dfcsr	m7GpppN-mRNA hydrolase	Q9CYC6	MOUSE	LDDFCSRFI	LDD CSRFI	LDDLCSRFI
Q8IU60	TCGA_000010203/TCGA_000086438/TCGA_000115588/TCGA_000176471/TCGA_000134364/TCGA_000156776/TCGA_000168286	17	C->Y	dfcsr	m7GpppN-mRNA hydrolase	Q8GW31	ARATH	LDDFCSRFI	LDD CSRF+	LDDLCSRFV
Q8IU60	TCGA_000010203/TCGA_000086438/TCGA_000115588/TCGA_000176471/TCGA_000134364/TCGA_000156776/TCGA_000168286	17	C->Y	dfcsr	m7GpppN-mRNA hydrolase	Q9CYC6	MOUSE	LDDFCSRFI	LDD CSRFI	LDDLCSRFI
Q8WXH4	rs111452972/rs111452972/rs111452972	298	c->y	rkclg	Ankyrin repeat and SOCS box protein 11	Q9CQ31	MOUSE	CVRKCLGRA	CVRKCLGR	CVRKCLGRT
P55036	TCGA_000036308/TCGA_000069377/TCGA_000105437	9	C->S	mvcvd	26S proteasome non-ATPase regulatory subunit 4	P55035	DROME	STMVCVDNS	STM+C DNS	STMICFDNS
P55036	TCGA_000036308/TCGA_000069377/TCGA_000105437	9	C->S	mvcvd	26S proteasome non-ATPase regulatory subunit 4	P55034	ARATH	STMVCVDNS	+TM+C+DNS	ATMICIDNS
P55036	TCGA_000036308/TCGA_000069377/TCGA_000105437	9	C->S	mvcvd	26S proteasome non-ATPase regulatory subunit 4	O35226	MOUSE	STMVCVDNS	STMVCVDNS	STMVCVDNS
Q8NCX0	CSMC1168921	1006	c->s	kkcke	Coiled-coil domain-containing protein 150	Q8CDI7	MOUSE	HLKKCKEAT	HLK+CKEAT	HLKRCKEAT
Q8NCX0	CSMC1168921	1006	c->s	kkcke	Coiled-coil domain-containing protein 150	Q8CDI7	MOUSE	HLKKCKEAT	HLK+CKEAT	HLKRCKEAT
P30550	NXP0000311208/rs75623611	6	c->s	ndcfl	Gastrin-releasing peptide receptor	P21729	MOUSE	ALNDCFLLN	A N+C LN	APNNCSHLN
P30550	rs145230773	357	c->f	ttcmt	Gastrin-releasing peptide receptor	P21729	MOUSE	RSTTCMTSL	RSTTCMTS	RSTTCMTSF
P30550	rs145230773	357	c->f	ttcmt	Gastrin-releasing peptide receptor	P21729	MOUSE	RSTTCMTSL	RSTTCMTS	RSTTCMTSF
P80075	NXP0000246473/rs143847741	59	c->r	iqcpk	C-C motif chemokine 8	Q62401	MOUSE	TNIQCPKEA	T+ QCP+EA	TSSQCPREA
Q03701	rs201004838	282	c->r	qqclm	CCAAT/enhancer-binding protein zeta	P53569	MOUSE	SKQQCLMAL	SKQQCLMAL	SKQQCLMAL
Q9Y2F9	CSMC343574	226	c->f	nacvl	BTB/POZ domain-containing protein 3	Q8K2J9	MOUSE	AKNACVLLS	AKNACVLLS	AKNACVLLS
Q9Y2F9	CSMC343574	226	c->f	nacvl	BTB/POZ domain-containing protein 3	O61366	DROME	AKNACVLLS	C LL+	VDTVCALLA
P09105	rs140989349	105	c->y	ghcll	Hemoglobin subunit theta-1	P01942	MOUSE	LLGHCLLVT	LL HCLLVT	LLSHCLLVT
Q9BVI0	rs145485767	992	c->f	khcik	PHD finger protein 20	Q8BLG0	MOUSE	QLKHCIKQL	QLKHCIKQL	QLKHCIKQL
O14576	TCGA_000003125/TCGA_000038686/TCGA_000072216/TCGA_000126227/TCGA_000163067/TCGA_000180724/TCGA_000215995/TCGA_000021278/TCGA_000075382/TCGA_000092869/TCGA_000110379/TCGA_000143887	339	C->-	fhcqs	Cytoplasmic dynein 1 intermediate chain 1	O88487	MOUSE	YVFHCQSSV	YVFHCQS+V	YVFHCQSAV
O14576	TCGA_000003125/TCGA_000038686/TCGA_000072216/TCGA_000126227/TCGA_000163067/TCGA_000180724/TCGA_000215995/TCGA_000021278/TCGA_000075382/TCGA_000092869/TCGA_000110379/TCGA_000143887	339	C->-	fhcqs	Cytoplasmic dynein 1 intermediate chain 1	Q24246	DROME	YVFHCQSSV	VFHCQS+V	DVFHCQSAV
Q687X5	CSMC394348	23	c->f	tvcif	Metalloreductase STEAP4	Q923B6	MOUSE	QETVCIFGT	Q VCIFGT	QGVVCIFGT
P49848	VAR_014349/NXP0000131681/rs4134897/rs4134897/rs4134897	36	c->s	etcql	Transcription initiation factor TFIID subunit 6	Q62311	MOUSE	QEETCQLLT	QEETCQLLT	QEETCQLLT
Q9UJ83	rs143371854	190	c->s	ercms	2-hydroxyacyl-CoA lyase 1	Q9QXE0	MOUSE	YMERCMSPP	Y E CM PP	YKECCMPPP
Q9UJ83	rs143371854	190	c->s	ercms	2-hydroxyacyl-CoA lyase 1	M4WIW8	YEASX	#NAME?	C+ P	SQQDCIVYP
Q6A555	rs149343263	69	c->f	etchi	Thioredoxin domain-containing protein 8	Q69AB2	MOUSE	LAETCHIKT	LAE C I	LAEHCDITM
P78539	CSMC757321	462	c->f	qtcnt	Sushi repeat-containing protein SRPX	Q9R0M3	MOUSE	C	C	C
P17813	NXP0000147094	207	c->-	rgchl	Endoglin	Q63961	MOUSE	LVRGCHLEG	V+ C LEG	PVQSCRLEG
O95395	rs144448812	209	c->y	lncme	Beta-1-3-galactosyl-O-glycosyl-glycoprotein beta-1	Q7KVA1	DROME	ADLNCMEDL	L CMEDL	MLLQCMEDL
O95395	rs144448812	209	c->y	lncme	Beta-1-3-galactosyl-O-glycosyl-glycoprotein beta-2	Q5JCT0	MOUSE	ADLNCMEDL	ADLNCMEDL	ADLNCMEDL
Q9NSG2	NXP0000030829/rs144946376	143	c->f	mvcmd	Uncharacterized protein C1orf112	Q3TQQ9	MOUSE	LDMVCMDPL	LD VC+DP	LDTVCLDPS
Q9NSG2	rs140223103	390	c->r	eqcsg	Uncharacterized protein C1orf112	Q3TQQ9	MOUSE	SFEQCSGEL	#NAME?	NFGQCSGEL
P14136	rs200034725/rs200034725/rs200034725	294	c->*	ltcdl	Glial fibrillary acidic protein	P03995	MOUSE	QSLTCDLES	Q+LTCDLES	QALTCDLES
O94844	rs142400059/rs142400059	258	c->y	aacll	Rho-related BTB domain-containing protein 1	Q9DAK3	MOUSE	NEAACLLDN	#NAME?	SDAACLLDN
P32189	TCGA_000132010/TCGA_000185912/TCGA_000097932	289	C->Y	tgcfl	Glycerol kinase	Q64516	MOUSE	YGTGCFLLC	YGTGCFLLC	YGTGCFLLC
Q02556	CSMC1141028	169	c->s	eacrs	Interferon regulatory factor 8	P23611	MOUSE	PPEACRSQL	PPEACRSQ+	PPEACRSQI
Q9P246	rs144272871/rs144272871/rs144272871	302	c->r	eacrl	Stromal interaction molecule 2	P83093	MOUSE	KEEACRLRE	KEEACRLRE	KEEACRLRE
P07949	rs112448213/rs112448213	243	c->s	avctv	Proto-oncogene tyrosine-protein kinase receptor Ret	P35546	MOUSE	LVAVCTVHA	L A+C V	LEALCIVAG
Q8NGP4	rs143859883	187	c->y	macag	Olfactory receptor 5M3	Q8VFL5	MOUSE	IKMACAGTF	I+++C+ TF	IRLSCSDTF
Q9UBQ6	CSMC1171999	4	c->w	rcchi	Exostosin-like 2	Q9ES89	MOUSE	C	C	C
Q9UBQ6	CSMC369535	296	c->f	sycin	Exostosin-like 2	Q9ES89	MOUSE	QRSYCINKL	QRSYCINKL	QRSYCINKL
Q9UBQ6	CSMC369535	296	c->f	sycin	Exostosin-like 2	Q9Y169	DROME	QRSYCINKL	+RS CI++	ERSACIDRF
P17032	rs200021466/rs200021466	205	c->r	necge	Zinc finger protein 37A	Q7TSI0	MOUSE	G-NECGENI	+CG++	ECQQCGKSF
A6NNS2	rs199949955	106	c->y	iscvp	Dehydrogenase/reductase SDR family member 7C	Q8CHS7	MOUSE	SDISCVPDV	SDISCV DV	SDISCVQDV
P13725	rs201751964	152	c->g	iycma	Oncostatin-M	P53347	MOUSE	NNIYCMAQL	NN++CMA+L	NNVFCMARL
Q15262	TCGA_000048772/TCGA_000054319/TCGA_000065553/TCGA_000090249	1082	C->F	vhcsa	Receptor-type tyrosine-protein phosphatase kappa	O82656	ARATH	IVVHCSAGA	I+VHCSAG	IIVHCSAGI
Q15262	TCGA_000048772/TCGA_000054319/TCGA_000065553/TCGA_000090249	1082	C->F	vhcsa	Receptor-type tyrosine-protein phosphatase kappa	P35822	MOUSE	IVVHCSAGA	IVVHCSAGA	IVVHCSAGA
Q15262	TCGA_000048772/TCGA_000054319/TCGA_000065553/TCGA_000090249	1082	C->F	vhcsa	Receptor-type tyrosine-protein phosphatase kappa	P16621	DROME	IVVHCSAGA	#NAME?	VIVHCSAGV
Q8NA23	rs201452619/rs201452619	195	c->*	hlcwv	WD repeat-containing protein 31	Q9JHB4	MOUSE	VTHLCWVPR	VTHLCWVP	VTHLCWVPS
P55265	VAR_021729/NXP0000007088	966	c->f	apcgd	Double-stranded RNA-specific adenosine deaminase	Q99MU3	MOUSE	STAPCGDGA	STAPCGDGA	STAPCGDGA
P55265	VAR_021729/NXP0000007088	966	c->f	apcgd	Double-stranded RNA-specific adenosine deaminase	Q9NII1	DROME	STAPCGDGA	#NAME?	NTAPCGDAR
P51825	rs146241299	724	c->wp	sgcrq	AF4/FMR2 family member 1	O88573	MOUSE	RTSGCRQAV	RTSGCRQAV	RTSGCRQAV
P51825	rs146241299	724	c->wp	sgcrq	AF4/FMR2 family member 1	O80560	ARATH	RTSGCRQAV	+GC +	IWTGCTNGL
Q8WXR4	CSMC717772/CSMC717771	422	c->f	yqcmv	Myosin-IIIb	Q1EG27	MOUSE	AAYQCMVTL	AYQC+VT	NAYQCLVTF
O95140	rs147136530/rs147136530	281	c->s	ercts	Mitofusin-2	Q7YU24	DROME	HMERCTSFL	H ERC FL	HTERCIDFL
O95140	rs147136530/rs147136530	281	c->s	ercts	Mitofusin-2	Q80U63	MOUSE	HMERCTSFL	HMERCTSFL	HMERCTSFL
O95140	CSMC894773	684	c->y	sncsh	Mitofusin-2	Q80U63	MOUSE	TGSNCSHQV	TGSNCSHQV	TGSNCSHQV
O95140	CSMC894773	684	c->y	sncsh	Mitofusin-2	Q7YU24	DROME	TGSNCSHQV	T +NCSHQV	TSANCSHQV
P38117	TCGA_000094462/TCGA_000025189/TCGA_000042390/TCGA_000061009	71	C->W	aqcqe	Electron transfer flavoprotein subunit beta	Q9DCW4	MOUSE	GPAQCQETI	GP+QCQETI	GPSQCQETI
P38117	TCGA_000094462/TCGA_000025189/TCGA_000042390/TCGA_000061009	71	C->W	aqcqe	Electron transfer flavoprotein subunit beta	Q9LSW8	ARATH	GPAQCQETI	GP+QC +T+	GPSQCVDTL
Q14CZ7	CSMC77700/NXP0000090130	138	c->g	ricev	FAST kinase domain-containing protein 3	Q8BSN9	MOUSE	LQRICEVEK	L RICE+ +	LLRICEIGR
Q14CZ7	CSMC77700/NXP0000090130	138	c->g	ricev	FAST kinase domain-containing protein 3	Q39214	ARATH	LQRICEVEK	L+R C+V	LERFCDVYN
Q14CZ7	rs185535191	266	c->g	qacte	FAST kinase domain-containing protein 3	Q8BSN9	MOUSE	ILQACTEKV	ILQ C E+V	ILQVCPEEV
Q9UKF5	NXP0000076642	400	c->S	krcgn	Disintegrin and metalloproteinase domain-containing protein 29	Q9R158	MOUSE	NVKRCGNGV	N+ CGN V	NLTVCGNKV
Q9UKF5	NXP0000076642	400	c->S	krcgn	Disintegrin and metalloproteinase domain-containing protein 29	Q9VAC5	DROME	NVKRCGNGV	CGN	#NAME?
Q9UKF2	rs138842159	172	c->f	qvcgl	Disintegrin and metalloproteinase domain-containing protein 30	Q9VAC5	DROME	#NAME?	#NAME?	TPKTCGYIK
Q9UKF2	rs138842159	172	c->f	qvcgl	Disintegrin and metalloproteinase domain-containing protein 30	Q9JI76	MOUSE	GNQVCGLSD	+C L++	PPMLCSLTE
O15381	VAR_015890/NXP0000017744	359	c->g	apcii	Nuclear valosin-containing protein-like	Q9DBY8	MOUSE	SNAPCIIFI	SNAPCI+FI	SNAPCIVFI
P78325	NXP0000159601/rs186828920	566	c->r	aiciv	Disintegrin and metalloproteinase domain-containing protein 8	Q05910	MOUSE	GRAICIVD-	R+ C	ERSFCTFSS
Q9HBE5	CSMC557318	35	c->f	vicil	Interleukin-21 receptor	Q9JHX3	MOUSE	QTVICILEM	T+ C+LE	WTITCVLET
Q9H8G2	CSMC1195694	226	c->y	dicid	Caspase activity and apoptosis inhibitor 1	Q8VDY9	MOUSE	QQDICIDSA	QQD C+DS	QQDTCVDST
Q8TCE6	CSMC116029/NXP0000164966	230	c->y	qmctg	Protein FAM45A	Q9D8N2	MOUSE	ALQMCTGYV	LQMCTGY+	GLQMCTGYI
O95477	rs149491765	3	c->s	macwp	ATP-binding cassette sub-family A member 1	P41233	MOUSE	C	C	C
Q969J3	rs199855531	103	c->*	hqcae	Loss of heterozygosity 12 chromosomal region 1 protein	Q9D920	MOUSE	HLHQCAEAV	HLHQCAEAV	HLHQCAEAV
P46736	TCGA_000159262/TCGA_000212174/TCGA_000052143/TCGA_000175032	38	C->W	glcig	Lys-63-specific deubiquitinase BRCC36	Q7M757	MOUSE	VMGLCIGEL	VMGLCIG+L	VMGLCIGQL
Q5VW00	NXP0000309843	306	c->F	pycre	DDB1- and CUL4-associated factor 12-like protein 2	Q8BGZ3	MOUSE	RLPYCRENV	#NAME?	KLPYCRENV
Q9ULP9	NXP0000241536/rs77585883/rs77585883	8	c->r	yncfv	TBC1 domain family member 24	Q3UUG6	MOUSE	PGYNCFVDK	PGYNCFVDK	PGYNCFVDK
Q8NGY3	rs150086877	113	c->f	tgcil	Olfactory receptor 6K3	Q8VFM9	MOUSE	SMTGCILQM	S C+ QM	SYPCCLTQM
Q8NGY6	rs148621650	97	c->r	agcll	Olfactory receptor 6N2	P34986	MOUSE	SFAGCLLQT	SF GC+ Q	SFLGCMTQL
Q8NGY9	NXP0000018655/rs139549300	240	c->s	ltcst	Olfactory receptor 2L8	Q8VGD6	MOUSE	AYLTCSTHL	A TCS+HL	ALATCSSHL
P82279	VAR_022949/NXP0000022429/rs62636264/rs62636264/rs62636264/rs62636264	480	c->r	slcei	Protein crumbs homolog 1	P10040	DROME	TGSLCEIAT	G CE T	QGDKCEKTT
P82279	VAR_022949/NXP0000022429/rs62636264/rs62636264/rs62636264/rs62636264	480	c->r	slcei	Protein crumbs homolog 1	Q8VHS2	MOUSE	TGSLCEIAT	G LCE T	AGPLCETVT
P82279	rs62636265/rs62636265/rs62636265/rs62636265	480	c->y	slcei	Protein crumbs homolog 1	P10040	DROME	TGSLCEIAT	G CE T	QGDKCEKTT
P82279	rs62636265/rs62636265/rs62636265/rs62636265	480	c->y	slcei	Protein crumbs homolog 1	Q8VHS2	MOUSE	TGSLCEIAT	G LCE T	AGPLCETVT
P82279	VAR_022948/NXP0000022430	480	c->g	slcei	Protein crumbs homolog 1	P10040	DROME	TGSLCEIAT	G CE T	QGDKCEKTT
P82279	VAR_022948/NXP0000022430	480	c->g	slcei	Protein crumbs homolog 1	Q8VHS2	MOUSE	TGSLCEIAT	G LCE T	AGPLCETVT
O15547	NXP0000303574/rs2106542/rs2106542	161	c->s	gqcvv	P2X purinoceptor 6	O54803	MOUSE	KTGQCVVFN	KTGQCVVFN	KTGQCVVFN
P36873	rs11558235/rs11558235	105	c->r	ticll	Serine/threonine-protein phosphatase PP1-gamma catalytic subunit	O82733	ARATH	LETICLLLA	LETICLLLA	LETICLLLA
P36873	rs11558235/rs11558235	105	c->r	ticll	Serine/threonine-protein phosphatase PP1-gamma catalytic subunit	P62141	MOUSE	LETICLLLA	LETICLLLA	LETICLLLA
P36873	rs11558235/rs11558235	105	c->r	ticll	Serine/threonine-protein phosphatase PP1-gamma catalytic subunit	P48462	DROME	LETICLLLA	LETICLLLA	LETICLLLA
Q92752	CSMC336618	946	c->f	rictl	Tenascin-R	Q8BYI9	MOUSE	SERICTLVH	SERICTLVH	SERICTLVH
Q9HCJ2	CSMC137561/NXP0000175873	426	c->r	ytcmv	Leucine-rich repeat-containing protein 4C	Q99PH1	MOUSE	GMYTCMVSN	G+YTCMV+N	GVYTCMVTN
Q9HCJ2	CSMC137561/NXP0000175873	426	c->r	ytcmv	Leucine-rich repeat-containing protein 4C	P24014	DROME	GMYTCMVSN	G ++C	GRFSCQC--
Q9BRT8	rs150369784/rs150369784	19	c->f	edcpe	COBW domain-containing protein 1	Q8VEH6	MOUSE	AEEDCPELV	AE DCPELV	AE-DCPELV
Q9NZR2	CSMC570189	4391	c->s	sscql	Low-density lipoprotein receptor-related protein 1B	Q9JI18	MOUSE	IASSCQLCD	IASSCQLCD	IASSCQLCD
P55017	VAR_039540/NXP0000241150/rs199849117/rs199849117/rs199849117	985	c->y	gkcps	Solute carrier family 12 member 3	P59158	MOUSE	RKGKCPSSL	RKGKCPSSL	RKGKCPSSL
P55011	CSMC589453	1052	c->s	kdcki	Solute carrier family 12 member 2	P55012	MOUSE	KWKDCKIRV	KWKDCKIRV	KWKDCKIRV
A5PKW4	NXP0000163601	639	c->Y	fqcnp	PH and SEC7 domain-containing protein 1	Q9LZX8	ARATH	RYFQCNPEA	RY +CNP+	RYCKCNPKV
A5PKW4	NXP0000163601	639	c->Y	fqcnp	PH and SEC7 domain-containing protein 1	Q5DTT2	MOUSE	RYFQCNPEA	RYFQCNPEA	RYFQCNPEA
Q92636	rs141959844/rs141959844	198	c->*	mecka	Protein FAN	O35242	MOUSE	LHMECKAEM	LHMECKAEM	LHMECKAEM
O75828	VAR_033868/TCGA_000131578/TCGA_000203372/TCGA_000097515/NXP0000297105/rs8133052	4	c->y	sscsr	Carbonyl reductase [NADPH] 3	Q8K354	MOUSE	C	C	C
Q00056	rs200965871	175	c->y	pacpl	Homeobox protein Hox-A4	P06798	MOUSE	SAPACPLLL	SAPACPLLL	SAPACPLLL
Q9Y6L6	CSMC76506/NXP0000202616	24	c->f	rycng	Solute carrier organic anion transporter family member 1B1	Q9ERB5	MOUSE	KTRYCNG-L	+ R C G L	EARPCCGKL
Q9Y6L6	rs143266211	430	c->f	ilcen	Solute carrier organic anion transporter family member 1B1	Q9ERB5	MOUSE	FFILCENKS	F + CEN S	FALGCENSS
O95800	VAR_033472/NXP0000047061/rs35349235	160	c->g	fpctv	Probable G-protein coupled receptor 75	Q6X632	MOUSE	ASFPCTVLL	ASF C +LL	ASFSCILLL
Q13151	CSMC735606	36	c->f	tdcvv	Heterogeneous nuclear ribonucleoprotein A0	Q9CX86	MOUSE	TLTDCVVVV	TLTDCVVVV	TLTDCVVVV
Q3ZCT8	CSMC269413	3	c->y	mecki	Kelch repeat and BTB domain-containing protein 12	Q9D618	MOUSE	C	C	C
Q96Q15	NXP0000240901	3401	c->Y	tvcet	Serine/threonine-protein kinase SMG1	Q8BKX6	MOUSE	IETVCETIQ	IETVCETIQ	IETVCETIQ
P98164	CSMC717808	62	c->f	igcav	Low-density lipoprotein receptor-related protein 2	A2ARV4	MOUSE	DEIGCAVVT	DEIGC +	DEIGCPPRS
P98164	rs113584842	1428	c->y	rtckv	Low-density lipoprotein receptor-related protein 2	P98163	DROME	DGRTCKVTA	D +CK	DRVSCKSLQ
P98164	rs113584842	1428	c->y	rtckv	Low-density lipoprotein receptor-related protein 2	A2ARV4	MOUSE	DGRTCKVTA	DGRTCKVTA	DGRTCKVTA
P98161	VAR_058792/NXP0000238964	2373	c->y	vscka	Polycystin-1	O08852	MOUSE	ECVSCKAQA	ECVSCKAQA	ECVSCKAQA
P27169	NXP0000130542/rs138512790	42	c->r	pncnl	Serum paraoxonase/arylesterase 1	P52430	MOUSE	ELPNCNLVK	ELPNCNLVK	ELPNCNLVK
Q04759	CSMC48699/NXP0000165001	96	c->f	ercrk	Protein kinase C theta type	Q02111	MOUSE	LAERCRKNN	LAERCRKNN	LAERCRKNN
O75792	rs201041092	181	c->y	sicak	Ribonuclease H2 subunit A	Q9VPP5	DROME	AASICAKVA	AASICAKV	AASICAKVT
Q14517	CSMC1196857	4009	c->f	pgcfl	Protocadherin Fat 1	Q8BNA6	MOUSE	VSPGCFLTA	#NAME?	LKLGCVLYP
Q9NWN3	NXP0000213718/rs144291873/rs144291873	455	c->y	slcis	F-box only protein 34	Q80XI1	MOUSE	KESLCISIT	#NAME?	QDPLCISIT
Q2VPA4	NXP0000005114/rs41303261	207	c->y	iycts	Complement component receptor 1-like protein	Q64735	MOUSE	PSIYCTSKD	PS+YCTS D	PSLYCTSND
P46940	rs138917240	494	c->r	encqr	Ras GTPase-activating-like protein IQGAP1	Q9JKF1	MOUSE	EEENCQRYL	EEENCQRYL	EEENCQRYL
O94868	rs142618697	354	c->g	lechg	FCH and double SH3 domains protein 2	Q3USJ8	MOUSE	NDLECHGAA	N+LECHG A	NELECHGVA
P06127	rs202212778	285	c->r	siceg	T-cell surface glycoprotein CD5	P13379	MOUSE	GSSICEGTV	GSS+CEG	GSSVCEGIA
O60313	NXP0000059560	551	c->-	sdcfw	Dynamin-like 120 kDa protein- mitochondrial	P58281	MOUSE	AVSDCFWKM	AVSDCFWKM	AVSDCFWKM
O60313	VAR_060851/NXP0000059559	551	c->y	sdcfw	Dynamin-like 120 kDa protein- mitochondrial	P58281	MOUSE	AVSDCFWKM	AVSDCFWKM	AVSDCFWKM
O60312	rs201758759	903	c->s	yackl	Probable phospholipid-transporting ATPase VA	O54827	MOUSE	IAYACKLLD	IAYACKLLD	IAYACKLLD
Q6GPH4	rs200500047/rs200500047	27	c->y	ayclr	XIAP-associated factor 1	Q5NBU8	MOUSE	HEAYCLRFL	HEA+CLRF+	HEAHCLRFI
Q6GPH4	TCGA_000202059/TCGA_000130656	11	C->S	rnckr	XIAP-associated factor 1	Q5NBU8	MOUSE	VCRNCKRHV	VCRNCKR+V	VCRNCKRNV
Q6GPH4	rs200500047/rs200500047	27	c->y	ayclr	XIAP-associated factor 1	Q5NBU8	MOUSE	HEAYCLRFL	HEA+CLRF+	HEAHCLRFI
O60911	rs202043938/rs202043938	138	c->f	gscwa	Cathepsin L2	Q95029	DROME	QCGSCWAFS	CGSCWAFS	HCGSCWAFS
O60911	rs202043938/rs202043938	138	c->f	gscwa	Cathepsin L2	P06797	MOUSE	QCGSCWAFS	QCGSCWAFS	QCGSCWAFS
O60911	rs202043938/rs202043938	138	c->f	gscwa	Cathepsin L2	Q9FGR9	ARATH	QCGSCWAFS	QCGSCWAFS	QCGSCWAFS
Q9UBS9	rs140836766/rs140836766	171	c->f	tdcdv	SUN domain-containing ossification factor	Q8C341	MOUSE	SETDCDVGE	E DCD GE	PEADCDAGE
Q9UBS9	rs202099419/rs202099419	1179	c->s	yfcgi	SUN domain-containing ossification factor	Q8C341	MOUSE	ESYFCGISA	ESYFCGISA	ESYFCGISA
Q8ND61	rs142340391	32	c->f	micqn	Uncharacterized protein C3orf20	Q8CDN1	MOUSE	LLMICQNAG	LL+ C+N+G	LLIFCRNSG
Q13636	rs201678468	120	c->y	nkcdl	Ras-related protein Rab-31	Q921E2	MOUSE	AGNKCDLSD	AGNKCDLSD	AGNKCDLSD
Q13636	rs201678468	120	c->y	nkcdl	Ras-related protein Rab-31	P25228	DROME	AGNKCDLSD	GNKCD+ D	VGNKCDMED
Q8WTW4	rs201265001	5	c->w	sgcri	Nitrogen permease regulator 2-like protein	Q9WUE4	MOUSE	MGSGCRIEC	MGS CRIEC	MGSSCRIEC
Q9BWV3	rs142784899/rs142784899	189	c->y	hvcvl	Cytidine and dCMP deaminase domain-containing protein 1	Q8BMD5	MOUSE	RAHVCVLLQ	RAHVCVLLQ	RAHVCVLLQ
Q9BS86	CSMC248665/NXP0000133610	207	c->s	lscei	Zona pellucida-binding protein 1	Q62522	MOUSE	LDLSCEISL	LDLSCEISL	LDLSCEISL
Q8NGR9	rs150971912	186	c->w	afcaq	Olfactory receptor 1N2	Q8VFM9	MOUSE	RVAFCAQKA	R+ FC +	RLVFCGKNE
Q9H9A5	rs200092626/rs200092626/rs200092626	235	c->y	kackr	CCR4-NOT transcription complex subunit 10	Q8BH15	MOUSE	SLKACKREI	SLKACKREI	SLKACKREI
Q9NP80	NXP0000120102/rs141089628/rs141089628/rs141089628/rs141089628/rs141089628/rs141089628	379	c->g	klcit	Calcium-independent phospholipase A2-gamma	Q8K1N1	MOUSE	DPKLCITRV	DPKLCITRV	DPKLCITRV
P15848	VAR_019033/NXP0000087509	521	c->y	prcdp	Arylsulfatase B	P50429	MOUSE	QDPRCDPKA	DPRCDPK+	LDPRCDPKS
Q96ES7	rs79832682	74	c->s	aecni	SAGA-associated factor 29 homolog	Q9DA08	MOUSE	AEAECNILR	AEAECNILR	AEAECNILR
Q9BU20	rs200973333	132	c->f	lacme	REM2- and Rab-like small GTPase 1	A2A825	MOUSE	MLLACMENT	ML AC EN	MLPACKENA
Q86T90	TCGA_000082980/TCGA_000118599/TCGA_000173332/TCGA_000225961/TCGA_000048575/TCGA_000120708/TCGA_000137156/TCGA_000190747	82	C->R	nscrg	Uncharacterized protein KIAA1328	Q6NZK5	MOUSE	EQNSCRGEI	EQN C+ +	EQNFCKRGM
P28223	CSMC211457/NXP0000205650	227	c->f	gscll	5-hydroxytryptamine receptor 2A	P41596	DROME	KEGSCLL-A	K +C L	KYPTCALDL
P28223	CSMC211457/NXP0000205650	227	c->f	gscll	5-hydroxytryptamine receptor 2A	P35363	MOUSE	KEGSCLLAD	KEGSCLLAD	KEGSCLLAD
P28223	CSMC696488	322	c->y	kackv	5-hydroxytryptamine receptor 2A	P35363	MOUSE	EQKACKVLG	EQKACKVLG	EQKACKVLG
P68133	CSMC673780	219	c->y	klcyv	Actin- alpha skeletal muscle	Q8BFZ3	MOUSE	KEKLCYVAL	KEKLCYVAL	KEKLCYVAL
P68133	CSMC673780	219	c->y	klcyv	Actin- alpha skeletal muscle	D6C7E8	YEASX	KEKLCYVAL	KEKLCYVAL	KEKLCYVAL
P68133	CSMC673780	219	c->y	klcyv	Actin- alpha skeletal muscle	P93738	ARATH	KEKLCYVAL	KEKLCYVAL	KEKLCYVAL
P68133	CSMC673780	219	c->y	klcyv	Actin- alpha skeletal muscle	P02574	DROME	KEKLCYVAL	KEKLCYVAL	KEKLCYVAL
P35555	rs111981744	853	c->*	gtcwq	Fibrillin-1	Q61554	MOUSE	IKGTCWQTV	IKGTCWQTV	IKGTCWQTV
P35555	VAR_065988/NXP0000224157	853	c->s	gtcwq	Fibrillin-1	Q61554	MOUSE	IKGTCWQTV	IKGTCWQTV	IKGTCWQTV
P35555	VAR_002308/NXP0000224192/rs137854465	1074	c->r	decri	Fibrillin-1	Q61554	MOUSE	DIDECRISP	DIDECRISP	DIDECRISP
P35555	VAR_023880/NXP0000224232	1284	c->g	necdl	Fibrillin-1	Q61554	MOUSE	DVNECDLNP	DVNECDLNP	DVNECDLNP
P35555	VAR_065992/NXP0000224231	1284	c->y	necdl	Fibrillin-1	Q61554	MOUSE	DVNECDLNP	DVNECDLNP	DVNECDLNP
P35555	VAR_018005/NXP0000224239	1339	c->y	avctn	Fibrillin-1	P07207	DROME	KHAVCTNTA	A CT A	NGATCTALA
P35555	VAR_018005/NXP0000224239	1339	c->y	avctn	Fibrillin-1	Q61554	MOUSE	KHAVCTNTA	#NAME?	RHAVCTNTA
P35555	VAR_018026/NXP0000224326	1977	c->y	necll	Fibrillin-1	Q61554	MOUSE	DINECLLEP	DINEC+L+P	DINECVLDP
P35555	VAR_018026/NXP0000224326	1977	c->y	necll	Fibrillin-1	Q9LMN8	ARATH	DINECLLEP	DI+EC+ +	DIDECISDT
P35555	VAR_018026/NXP0000224326	1977	c->y	necll	Fibrillin-1	P07207	DROME	DINECLLEP	DI+EC P	DIDECSSNP
P35555	VAR_055733/NXP0000224352/rs363821	2170	c->f	decsv	Fibrillin-1	Q61554	MOUSE	DTDECSVGN	DTDECSVGN	DTDECSVGN
P35555	VAR_055733/NXP0000224352/rs363821	2170	c->f	decsv	Fibrillin-1	P07207	DROME	DTDECSVGN	+TD+C+	NTDDCA-SF
P35555	VAR_018035/NXP0000224373	2339	c->y	gycft	Fibrillin-1	Q61554	MOUSE	REGYCFTEV	REGYCF+EV	REGYCFSEV
P35555	VAR_018035/NXP0000224373	2339	c->y	gycft	Fibrillin-1	P07207	DROME	REGYCFTEV	+ +C	VD-WCG---
P35555	VAR_018036/NXP0000224377	2406	c->y	deckv	Fibrillin-1	Q61554	MOUSE	DIDECKVIH	D+DECKVIH	DVDECKVIH
P35222	CSMC174287/NXP0000057131	619	c->y	vlcel	Catenin beta-1	P18824	DROME	AGVLCELAQ	AGVLCELA	AGVLCELAA
P35222	CSMC174287/NXP0000057131	619	c->y	vlcel	Catenin beta-1	Q02248	MOUSE	AGVLCELAQ	AGVLCELAQ	AGVLCELAQ
P35222	CSMC174287/NXP0000057131	619	c->y	vlcel	Catenin beta-1	P18824	DROME	AGVLCELAQ	AGVLCELA	AGVLCELAA
P35222	CSMC174287/NXP0000057131	619	c->y	vlcel	Catenin beta-1	Q02248	MOUSE	AGVLCELAQ	AGVLCELAQ	AGVLCELAQ
Q14186	rs201312901	274	c->s	idcsi	Transcription factor Dp-1	Q08639	MOUSE	TVIDCSISN	TVIDCSISN	TVIDCSISN
Q14186	rs201312901	274	c->s	idcsi	Transcription factor Dp-1	Q24318	DROME	TVIDCSISN	T I+CS++N	TKINCSVTN
Q9UBX0	rs200221448	19	c->y	stcsf	Homeobox expressed in ES cells 1	Q61658	MOUSE	KPSTCSFSI	KP+ CSFSI	KPAPCSFSI
O60678	rs149867984	393	c->r	mscmk	Protein arginine N-methyltransferase 3	Q922H1	MOUSE	FKMSCMKKA	F MSCMKKA	FNMSCMKKA
O60678	rs149867984	393	c->r	mscmk	Protein arginine N-methyltransferase 3	O82210	ARATH	FKMSCMKKA	F MSC+K+	FDMSCIKRR
Q99471	rs1803445	49	c->s	kdcln	Prefoldin subunit 5	Q9WU28	MOUSE	EAKDCLNVL	EAKDCLNVL	EAKDCLNVL
O75677	NXP0000304655/rs143046334	63	c->y	fkcin	Ret finger protein-like 1	P43254	ARATH	VCFKCINSL	C+ CI +	FCYMCIITH
O75677	NXP0000304655/rs143046334	63	c->y	fkcin	Ret finger protein-like 1	P21461	DROME	VCFKCINSL	VC C + L	VCVSCRSKL
O75677	NXP0000304655/rs143046334	63	c->y	fkcin	Ret finger protein-like 1	Q8VH31	MOUSE	VCFKCINSL	C KC++SL	CCLKCLDSL
P52630	VAR_052072/NXP0000202213/rs2228259/rs2228259	246	c->s	kacir	Signal transducer and activator of transcription 2	Q9WVL2	MOUSE	QQKACIRAP	QQK+CI AP	QQKSCIGAP
P61812	CSMC532547	379	c->s	spccv	Transforming growth factor beta-2	P27090	MOUSE	SASPCCVSQ	SASPCCVSQ	SASPCCVSQ
P61812	CSMC532547	379	c->s	spccv	Transforming growth factor beta-2	P27091	DROME	SASPCCVSQ	PCC	VPKPCCAPT
Q15858	rs201850617	1690	c->*	miclf	Sodium channel protein type 9 subunit alpha	Q62205	MOUSE	NSMICLFQI	NSMICLFQI	NSMICLFQI
Q99758	CSMC1177687	641	c->y	qkcpe	ATP-binding cassette sub-family A member 3	Q8R420	MOUSE	SRQKCPEEV	S QKCPEEV	SLQKCPEEV
Q14185	rs76861764	934	c->f	vacmt	Dedicator of cytokinesis protein 1	Q8BUR4	MOUSE	NFVACMTAI	NFVACMTAI	NFVACMTAI
Q8IWA4	rs142773799	665	c->g	ancsh	Mitofusin-1	Q7YU24	DROME	TSANCSHQV	TSANCSHQV	TSANCSHQV
Q8IWA4	rs142773799	665	c->g	ancsh	Mitofusin-1	Q811U4	MOUSE	TSANCSHQV	TSANCSHQV	TSANCSHQV
Q8IZC4	rs199971590	61	c->y	mvcna	Rhotekin-2	Q14B46	MOUSE	NLMVCNARL	NLMVC+AR+	NLMVCSARI
Q8IZC4	rs138271250	221	c->s	emcll	Rhotekin-2	Q14B46	MOUSE	DDEMCLLLS	E CLL	SPEACLLAG
Q8IZC6	NXP0000145669	1731	c->F	qtclk	Collagen alpha-1(XXVII) chain	P08120	DROME	GGQTCLKPI	C+	#NAME?
Q8IZC6	NXP0000145669	1731	c->F	qtclk	Collagen alpha-1(XXVII) chain	Q5QNQ9	MOUSE	GGQTCLKPI	GGQTCLKPI	GGQTCLKPI
P47895	rs113661159	381	c->w	lecgg	Aldehyde dehydrogenase family 1 member A3	P32872	YEASX	AKLECGGSA	AK+ CGG	AKVLCGGGR
P47895	rs113661159	381	c->w	lecgg	Aldehyde dehydrogenase family 1 member A3	Q9CZS1	MOUSE	AKLECGGSA	AKL CGG	AKLLCGGER
Q5JVF3	rs201981443/rs201981443/rs201981443/rs201981443/rs201981443	83	c->y	ykcqt	PCI domain-containing protein 2	Q8BFV2	MOUSE	EAYKCQTVI	EAYKCQTVI	EAYKCQTVI
Q96K49	rs62001036	5	c->y	aacrs	Transmembrane protein 87B	Q8BKU8	MOUSE	MVAACRSVA	M AACRS A	MAAACRSEA
Q8NBV8	rs149367852	65	c->g	vscll	Synaptotagmin-8	Q9R0N6	MOUSE	LLVSCLLCA	LLVSCLLC	LLVSCLLCV
P52952	VAR_038222/NXP0000091592	114	c->r	elcal	Homeobox protein Nkx-2.5	P42582	MOUSE	KKELCALQK	KKELCALQK	KKELCALQK
P52952	VAR_038223/NXP0000091593	114	c->s	elcal	Homeobox protein Nkx-2.5	P42582	MOUSE	KKELCALQK	KKELCALQK	KKELCALQK
P31644	CSMC145438/NXP0000224589	173	c->y	aecpm	Gamma-aminobutyric acid receptor subunit alpha-5	Q94900	DROME	ISAECPMQL	#NAME?	LTLACPMNL
P31644	CSMC145438/NXP0000224589	173	c->y	aecpm	Gamma-aminobutyric acid receptor subunit alpha-5	P62812	MOUSE	ISAECPMQL	#NAME?	VRAECPMHL
Q9UNM6	rs138068479	114	c->r	ilckt	26S proteasome non-ATPase regulatory subunit 13	Q9WVJ2	MOUSE	AVILCKTAI	AVILCKTAI	AVILCKTAI
P09417	rs11556812	104	c->g	kncdl	Dihydropteridine reductase	Q09101	DROME	LFKNCDLMW	L+K+C +	LYKSCHV--
P09417	rs11556812	104	c->g	kncdl	Dihydropteridine reductase	Q8BVI4	MOUSE	LFKNCDLMW	LFKNCD+MW	LFKNCDMMW
P98170	CSMC165625/NXP0000310332	90	c->y	pncrf	E3 ubiquitin-protein ligase XIAP	Q60989	MOUSE	VSPNCRFIN	#NAME?	ISPNCRFIN
P98170	CSMC165625/NXP0000310332	90	c->y	pncrf	E3 ubiquitin-protein ligase XIAP	Q24307	DROME	VSPNCRFIN	SP C +	SSPICSMV-
P98170	CSMC165625/NXP0000310332	90	c->y	pncrf	E3 ubiquitin-protein ligase XIAP	Q60989	MOUSE	VSPNCRFIN	#NAME?	ISPNCRFIN
P98170	CSMC165625/NXP0000310332	90	c->y	pncrf	E3 ubiquitin-protein ligase XIAP	Q24307	DROME	VSPNCRFIN	SP C +	SSPICSMV-
P08235	rs121912570/rs121912570	436	c->*	hscsg	Mineralocorticoid receptor	Q8VII8	MOUSE	TKHSCSGTS	#NAME?	SKHSCSGAS
P08238	rs74676909	564	c->f	nlckl	Heat shock protein HSP 90-beta	P11499	MOUSE	FENLCKLMK	FENLCKLMK	FENLCKLMK
P08238	rs74676909	564	c->f	nlckl	Heat shock protein HSP 90-beta	O03986	ARATH	FENLCKLMK	FE LCK++K	FEGLCKVIK
P08238	rs74676909	564	c->f	nlckl	Heat shock protein HSP 90-beta	P02828	DROME	FENLCKLMK	FE+LCKLMK	FESLCKLMK
P08238	rs74676909	564	c->f	nlckl	Heat shock protein HSP 90-beta	P11499	MOUSE	FENLCKLMK	FENLCKLMK	FENLCKLMK
P08238	rs74676909	564	c->f	nlckl	Heat shock protein HSP 90-beta	O03986	ARATH	FENLCKLMK	FE LCK++K	FEGLCKVIK
P08238	rs74676909	564	c->f	nlckl	Heat shock protein HSP 90-beta	P02828	DROME	FENLCKLMK	FE+LCKLMK	FESLCKLMK
O15228	rs200681507	544	c->y	llcks	Dihydroxyacetone phosphate acyltransferase	P98192	MOUSE	CYLLCKSEA	CYLLCK+EA	CYLLCKAEA
Q92681	rs149782354	191	c->v	ylcni	Regulatory solute carrier protein family 1 member 1	Q9ER99	MOUSE	QEYLCNIGD	Q LC+ D	QGCLCDAED
Q92681	VAR_039680/NXP0000024863	191	c->w	ylcni	Regulatory solute carrier protein family 1 member 1	Q9ER99	MOUSE	QEYLCNIGD	Q LC+ D	QGCLCDAED
O75808	rs139638394	64	c->y	eacev	Calpain-15	Q9JLG8	MOUSE	GKEACEVCG	GKEACEVCG	GKEACEVCG
O75808	rs139638394	64	c->y	eacev	Calpain-15	Q8S9K3	ARATH	GKEACEVC	AC C	RNVACLRC
Q8IW35	rs113563380	396	c->r	lncsl	Centrosomal protein of 97 kDa	Q9CZ62	MOUSE	DKLNCSLLS	DKLNCSLLS	DKLNCSLLS
P26367	VAR_047862/NXP0000182350	52	c->r	ngcvs	Paired box protein Pax-6	P09082	DROME	VSNGCVSKI	VS+GCVSKI	VSHGCVSKI
P26367	VAR_047862/NXP0000182350	52	c->r	ngcvs	Paired box protein Pax-6	P63015	MOUSE	VSNGCVSKI	VSNGCVSKI	VSNGCVSKI
Q8NFJ6	CSMC125600/NXP0000293048	279	c->s	lmcil	Prokineticin receptor 2	Q9JKL1	MOUSE	LVLMCILTA	L L+C+L+A	LGLVCVLSA
Q8NFJ5	VAR_049281/NXP0000201393/rs11550683	9	c->f	dgcrn	Retinoic acid-induced protein 3	Q8BHL4	MOUSE	VPDGCRNGL	P GCR+ L	APSGCRSDL
P07902	TCGA_000039190/TCGA_000091010/TCGA_000093395	126	C->S	gvckv	Galactose-1-phosphate uridylyltransferase	Q03249	MOUSE	ARGVCKVMC	ARGVCKVMC	ARGVCKVMC
P07902	TCGA_000039190/TCGA_000091010/TCGA_000093395	126	C->S	gvckv	Galactose-1-phosphate uridylyltransferase	Q9VMA2	DROME	ARGVCKVMC	ARG C+VMC	ARGNCRVMC
O43520	rs200856790	224	c->g	slcyv	Probable phospholipid-transporting ATPase IC	P57792	ARATH	PNSLCYVET	#NAME?	EDAVCYVET
O43520	rs200856790	224	c->g	slcyv	Probable phospholipid-transporting ATPase IC	P70704	MOUSE	PNSLCYVET	P ++CY+ET	PQAMCYIET
Q6ZMU5	rs141229511	313	c->r	vecse	Tripartite motif-containing protein 72	Q1XH17	MOUSE	RRVECSEQK	RRVECS+QK	RRVECSDQK
P00740	VAR_017349/CSMC611077/NXP0000308459	134	c->y	vtcni	Coagulation factor IX	P93026	ARATH	LDVTCNIKN	C K	DVDECKEKT
P00740	VAR_017349/CSMC611077/NXP0000308459	134	c->y	vtcni	Coagulation factor IX	P16294	MOUSE	LDVTCNIKN	LD TCNIKN	LDATCNIKN
Q9H902	CSMC443327	106	c->f	ddclv	Receptor expression-enhancing protein 1	Q8BGH4	MOUSE	EIDDCLVQA	EIDDCLVQA	EIDDCLVQA
Q06430	CSMC281344	144	c->y	lscfp	N-acetyllactosaminide beta-1-6-N-acetylglucosaminyl-transferase	P97402	MOUSE	QLLSCFPNA	QL+SCFPNA	QLVSCFPNA
Q06430	rs55982916	144	c->a	lscfp	N-acetyllactosaminide beta-1-6-N-acetylglucosaminyl-transferase	P97402	MOUSE	QLLSCFPNA	QL+SCFPNA	QLVSCFPNA
Q06430	rs56343921	144	c->s	lscfp	N-acetyllactosaminide beta-1-6-N-acetylglucosaminyl-transferase	P97402	MOUSE	QLLSCFPNA	QL+SCFPNA	QLVSCFPNA
Q96G79	rs147478659	65	c->s	llcaf	Probable UDP-sugar transporter protein SLC35A4	Q9D321	MOUSE	KLLLCAFSL	KLLLCAFSL	KLLLCAFSL
O75110	CSMC578224	206	c->f	vactq	Probable phospholipid-transporting ATPase IIA	O70228	MOUSE	LPVACTQRL	LPVACTQRL	LPVACTQRL
O75110	CSMC578224	206	c->f	vactq	Probable phospholipid-transporting ATPase IIA	P98205	ARATH	LPVACTQRL	+P AC +	IPSAC---V
Q8NEZ3	CSMC1186550	1317	c->r	pmcse	WD repeat-containing protein 19	Q3UGF1	MOUSE	TCPMCSERL	TCPMCSERL	TCPMCSERL
Q8NEZ4	rs139652999	2909	c->w	nscgi	Histone-lysine N-methyltransferase 2C	Q8BRH4	MOUSE	VINSCGITG	V+NSC ITG	VMNSCDITG
O60333	rs142714491	1635	c->f	stcps	Kinesin-like protein KIF1B	Q60575	MOUSE	PSSTCPSLV	PSSTCPSLV	PSSTCPSLV
Q9UBU2	rs200497932	13	c->f	sccll	Dickkopf-related protein 2	Q9QYZ8	MOUSE	DSSCCLLLL	DSS CLLLL	DSSRCLLLL
Q96T58	rs191349922	2398	c->w	qscts	Msx2-interacting protein	Q62504	MOUSE	PPQSCTSDL	PP CT D	PPAECTFDP
Q06210	TCGA_000027788/TCGA_000068480/TCGA_000096856/TCGA_000133956/TCGA_000142360/TCGA_000177104/TCGA_000187748/TCGA_000212669/TCGA_000010067/TCGA_000034883/TCGA_000044869/TCGA_000052650/TCGA_000167737/TCGA_000186842	2	C->-	mcgi	Glutamine--fructose-6-phosphate aminotransferase [isomerizing] 1	P47856	MOUSE	C	C	C
Q06210	TCGA_000027788/TCGA_000068480/TCGA_000096856/TCGA_000133956/TCGA_000142360/TCGA_000177104/TCGA_000187748/TCGA_000212669/TCGA_000010067/TCGA_000034883/TCGA_000044869/TCGA_000052650/TCGA_000167737/TCGA_000186842	2	C->-	mcgi	Glutamine--fructose-6-phosphate aminotransferase [isomerizing] 1	Q27601	DROME	C	C	C
Q06210	TCGA_000068479/TCGA_000133955/TCGA_000152113/TCGA_000159704/TCGA_000169740/TCGA_000212668/TCGA_000044868/TCGA_000186841	2	C->S	mcgi	Glutamine--fructose-6-phosphate aminotransferase [isomerizing] 1	P47856	MOUSE	C	C	C
Q06210	TCGA_000068479/TCGA_000133955/TCGA_000152113/TCGA_000159704/TCGA_000169740/TCGA_000212668/TCGA_000044868/TCGA_000186841	2	C->S	mcgi	Glutamine--fructose-6-phosphate aminotransferase [isomerizing] 1	Q27601	DROME	C	C	C
Q8NG06	rs149680773	39	c->y	lrcis	Tripartite motif-containing protein 58	Q5NCC9	MOUSE	FCLRCISEF	FCLRCISEF	FCLRCISEF
Q8NG06	rs149680773	39	c->y	lrcis	Tripartite motif-containing protein 58	P43254	ARATH	FCLRC-ISE	FC C I+	FCYMCIITH
Q14CX5	rs112317576	237	c->y	glcge	Transmembrane protein 180	Q6PDE8	MOUSE	DSGLCGEEL	D G+C EE	DGGVCEEEP
Q96DU3	CSMC344870	147	c->s	mtcel	SLAM family member 6	Q9ET39	MOUSE	QNMTCELHL	#NAME?	ENGTCQIHL
P31785	VAR_002686/NXP0000309770	182	c->r	nhcle	Cytokine receptor common subunit gamma	P34902	MOUSE	LN-HCLEHL	#NAME?	IKERCLQYL
Q5T447	CSMC681185	823	c->y	stcss	E3 ubiquitin-protein ligase HECTD3	Q9VR91	DROME	ESSTCSSTL	ES TC L	ESYTCFFLL
Q5T447	CSMC681185	823	c->y	stcss	E3 ubiquitin-protein ligase HECTD3	Q8H0T4	ARATH	ESSTCSSTL	#NAME?	SAHTCFNQL
Q5T447	CSMC681185	823	c->y	stcss	E3 ubiquitin-protein ligase HECTD3	Q3U487	MOUSE	ESSTCSSTL	ESSTCSSTL	ESSTCSSTL
Q6PJP8	rs138695670/rs138695670	207	c->*	vlcsl	DNA cross-link repair 1A protein	Q9JIC3	MOUSE	SGVLCSLEE	G C+LEE	PGSPCNLEE
Q9UKB1	rs149359755	34	c->f	smcal	F-box/WD repeat-containing protein 11	Q5SRY7	MOUSE	VESMCALSC	VESMCALSC	VESMCALSC
Q96QE2	rs201276691	330	c->y	vgcgl	Proton myo-inositol cotransporter	Q3UHK1	MOUSE	LIVGCGLQM	L+VGCGLQM	LVVGCGLQM
P16591	rs36084170	785	c->ws	qhcpe	Tyrosine-protein kinase Fer	P16879	MOUSE	APQHCPEDI	P+ CP+ +	CPELCPDAV
P16591	rs36084170	785	c->ws	qhcpe	Tyrosine-protein kinase Fer	Q2MHE4	ARATH	APQHCPEDI	P C +	LPASCQPAL
Q12872	CSMC692249	721	c->f	tpcpl	Splicing factor- suppressor of white-apricot homolog	Q3USH5	MOUSE	STTPCPLLT	PCPLL	GVMPCPLLV
Q9H694	CSMC539179/rs141599424	867	c->y	ngcnl	Protein bicaudal C homolog 1	Q99MQ1	MOUSE	GSNGCNLNS	GSNGCNLNS	GSNGCNLNS
Q9Y4R7	rs137955433	378	c->y	hlcnn	Tubulin monoglycylase TTLL3	A4Q9E5	MOUSE	SVHLCNNSI	SVHLCNNSI	SVHLCNNSI
Q6ZYL4	TCGA_000071964/TCGA_000215751/TCGA_000110125/TCGA_000160637	12	C->S	iecdp	General transcription factor IIH subunit 5	Q8K2X8	MOUSE	VLIECDPAM	VLIECDPAM	VLIECDPAM
Q9Y4R8	rs141008024	65	c->s	lrcla	Telomere length regulation protein TEL2 homolog	Q9DC40	MOUSE	PVLRCLASR	VLRCL S+	AVLRCLVSK
Q9Y4R8	rs202020308	367	c->f	licla	Telomere length regulation protein TEL2 homolog	Q9DC40	MOUSE	AVLICLAQL	A+L+CLA L	AILVCLAHL
Q9NPB1	CSMC300617	129	c->f	ficts	5'(3')-deoxyribonucleotidase- mitochondrial	Q8VCE6	MOUSE	DVFICTSPI	DVFICTSPI	DVFICTSPI
Q9NS56	CSMC98046/NXP0000146939	292	c->y	paclh	E3 ubiquitin-protein ligase Topors	Q80Z37	MOUSE	RNPACLHRL	RNPACLHRL	RNPACLHRL
Q9H9V4	rs200835272	7	c->r	qwcng	RING finger protein 122	Q8BP31	MOUSE	PFQWCNGCF	PFQWCNGCF	PFQWCNGCF
Q6DKI2	NXP0000250890/rs79350397	6	c->s	sgcqa	Galectin-9C	Q9VWB0	DROME	AFSGCQAPY	S C+ PY	DVSTCETPY
Q8NGT0	rs75074176	169	c->*	pfcrk	Olfactory receptor 13C9	Q60890	MOUSE	QLPFCRKNV	QLP C V	QLPRCGHYV
Q8NGT0	rs76727787	169	c->f	pfcrk	Olfactory receptor 13C9	Q60890	MOUSE	QLPFCRKNV	QLP C V	QLPRCGHYV
P25445	CSMC401079	165	c->s	tkcke	Tumor necrosis factor receptor superfamily member 6	P25446	MOUSE	SNTKCKEEG	SNT C+++	SNTNCRKQS
O60320	rs193194043	115	c->y	lscqn	Protein FAM189A1	Q6A044	MOUSE	SILSCQNAQ	SILSCQNAQ	SILSCQNAQ
Q92624	CSMC1189525	256	c->s	kacvv	Amyloid protein-binding protein 2	O65663	ARATH	#NAME?	K C+V +	YPKLCLVSK
Q92624	CSMC1189525	256	c->s	kacvv	Amyloid protein-binding protein 2	Q9DAX9	MOUSE	ASKACVVKR	ASKACVVKR	ASKACVVKR
Q9UNN5	rs201168076	250	c->r	smcla	FAS-associated factor 1	P54731	MOUSE	DDSMCLAES	DDSMCLAES	DDSMCLAES
Q5S007	CSMC939009/rs200688492	9	c->g	qgcee	Leucine-rich repeat serine/threonine-protein kinase 2	Q5S006	MOUSE	SCQGCEEDE	#NAME?	ACQGCEEEE
Q5S007	rs79656150	463	c->w	sgckm	Leucine-rich repeat serine/threonine-protein kinase 2	Q5S006	MOUSE	AESGCKMLN	AESGCKML+	AESGCKMLS
Q5S007	rs150246989	463	c->w*	sgckm	Leucine-rich repeat serine/threonine-protein kinase 2	Q5S006	MOUSE	AESGCKMLN	AESGCKML+	AESGCKMLS
Q5S007	rs201326926	698	c->r	ckcfa	Leucine-rich repeat serine/threonine-protein kinase 2	Q5S006	MOUSE	LCCKCFAKV	LCCKCFAKV	LCCKCFAKV
Q5S007	VAR_054740/NXP0000196749/rs56108242	228	c->s	lhclh	Leucine-rich repeat serine/threonine-protein kinase 2	Q5S006	MOUSE	HVLHCLHSL	HVL CLHSL	HVLCCLHSL
Q5S007	VAR_054740/NXP0000196749/rs56108242	228	c->s	lhclh	Leucine-rich repeat serine/threonine-protein kinase 2	Q5S006	MOUSE	HVLHCLHSL	HVL CLHSL	HVLCCLHSL
Q5S007	rs79656150	463	c->w	sgckm	Leucine-rich repeat serine/threonine-protein kinase 2	Q5S006	MOUSE	AESGCKMLN	AESGCKML+	AESGCKMLS
Q5S007	rs150246989	463	c->w*	sgckm	Leucine-rich repeat serine/threonine-protein kinase 2	Q5S006	MOUSE	AESGCKMLN	AESGCKML+	AESGCKMLS
Q5S007	rs150246989	463	c->w*	sgckm	Leucine-rich repeat serine/threonine-protein kinase 2	Q5S006	MOUSE	AESGCKMLN	AESGCKML+	AESGCKMLS
Q5S007	rs201326926	698	c->r	ckcfa	Leucine-rich repeat serine/threonine-protein kinase 2	Q5S006	MOUSE	LCCKCFAKV	LCCKCFAKV	LCCKCFAKV
Q8TBY9	TCGA_000122393	830	C->F	kmcrk	WD repeat-containing protein 66	Q3UMY5	MOUSE	TTKMCRKTL	TT C +	TTYTC---V
Q71U36	TCGA_000022652/TCGA_000122002/TCGA_000142029/TCGA_000112180	295	C->S	nacfe	Tubulin alpha-1A chain	Q3UX10	MOUSE	ITNACFEPA	+T +CFE +	VTASCFEVS
Q71U36	TCGA_000022652/TCGA_000122002/TCGA_000142029/TCGA_000112180	295	C->S	nacfe	Tubulin alpha-1A chain	P06606	DROME	ITNACFEPA	+TNACFE +	LTNACFESS
Q13868	rs111664196	191	c->r	lpcga	Exosome complex component RRP4	Q8VBV3	MOUSE	HDLPCGASV	HDLPCGASV	HDLPCGASV
P08218	rs28421187	17	c->w	lscgv	Chymotrypsin-like elastase family member 2B	Q05319	DROME	GALSCGVST	CGV T	ARSECGVPT
P08218	rs28421187	17	c->w	lscgv	Chymotrypsin-like elastase family member 2B	P05208	MOUSE	GALSCGVST	GALSCG T	GALSCGYPT
Q9BTA9	rs145454128/rs145454128	15	c->s	dgchd	WW domain-containing adapter protein with coiled-coil	Q924H7	MOUSE	LSDGCHDRR	LSDGCHDRR	LSDGCHDRR
Q96AX1	NXP0000204888/rs149732743	163	c->y	kecyl	Vacuolar protein sorting-associated protein 33A	Q9D2N9	MOUSE	AFKECYLEG	AFKECYLEG	AFKECYLEG
Q96AX1	NXP0000204888/rs149732743	163	c->y	kecyl	Vacuolar protein sorting-associated protein 33A	Q94KJ7	ARATH	AFKECYLEG	+ K+C ++G	SEKDCLVDG
O15204	rs150918182/rs150918182/rs150918182	328	c->*	slcsp	ADAM DEC1	Q9R0X2	MOUSE	SNSLCSPSS	NS C+ SS	GNSFCTTSS
Q969F8	VAR_021393/NXP0000274119	223	c->r	cacya	KiSS-1 receptor	Q91V45	MOUSE	ATCACYAAM	ATCACY AM	ATCACYGAM
P0C7T3	rs147979628	182	c->y	cictn	Olfactory receptor 56A5	Q6W049	MOUSE	KNCICTNVS	+C+C+N+	DHCLCSNLG
B2RNN3	NXP0000206682/rs56307205	243	c->s	ftchi	Complement C1q and tumor necrosis factor-related protein 9B	Q4ZJN1	MOUSE	GKFTCHIAG	GKFTCH+AG	GKFTCHVAG
Q13263	CSMC271572	704	c->y	rkcer	Transcription intermediary factor 1-beta	Q62318	MOUSE	NQRKCERVL	NQRKCERVL	NQRKCERVL
O75131	rs146837364	506	c->r	aqcvl	Copine-3	Q9Z140	MOUSE	ALAQCVLAE	ALA+CVLAE	ALAKCVLAE
P54132	TCGA_000057257/TCGA_000111097	940	C->Y	dgcqv	Bloom syndrome protein	O88700	MOUSE	NQDGCQVIC	NQD CQVIC	NQDNCQVIC
A8MVA2	rs112023889	42	c->s	psccv	Keratin-associated protein 9-6	A2A5X5	MOUSE	CQPSCCVSS	CQP CC ++	CQPVCCEAT
Q9UJQ4	NXP0000294304/rs144301539	683	c->w	aichd	Sal-like protein 4	Q8BX22	MOUSE	TGAICHDDV	+C DD	ASGVCQDDA
P17098	CSMC349684	427	c->y	fecrq	Zinc finger protein 8	P08155	DROME	C	C	C
P17098	CSMC349684	427	c->y	fecrq	Zinc finger protein 8	Q8BI99	MOUSE	KPFECRQ-R	KP++C +	KPYKCAECG
Q5VWN6	rs140272734	252	c->g	ekcps	Protein FAM208B	Q5DTT3	MOUSE	PAEKCPSES	P E CPSES	PLETCPSES
Q5VWN6	NXP0000164885/rs183849963	1785	c->y	svcgi	Protein FAM208B	Q5DTT3	MOUSE	DTSVCGIAT	D ++CG+	D-AICGVYK
Q5VWN6	NXP0000164885/rs183849963	1785	c->y	svcgi	Protein FAM208B	Q5DTT3	MOUSE	DTSVCGIAT	D ++CG+	D-AICGVYK
Q5VWN6	NXP0000164885/rs183849963	1785	c->y	svcgi	Protein FAM208B	Q5DTT3	MOUSE	DTSVCGIAT	D ++CG+	D-AICGVYK
P47974	TCGA_000001002/TCGA_000052483/TCGA_000069855/TCGA_000123694/TCGA_000141819/TCGA_000158664	16	C->W	flckt	Zinc finger protein 36- C3H1 type-like 2	P23949	MOUSE	VDFLCKTEK	#NAME?	IDFLCKTEK
O15054	rs139806027	129	c->t	trcyh	Lysine-specific demethylase 6B	Q5NCY0	MOUSE	EATRCYHSA	EA CYH A	EAVCCYHRA
P04275	VAR_028446/NXP0000205131/rs61748497	1060	c->r	sscri	von Willebrand factor	Q8CIZ8	MOUSE	VDSSCRILT	VDS+CRILT	VDSACRILT
P04275	rs267607314	1060	c->y	sscri	von Willebrand factor	Q8CIZ8	MOUSE	VDSSCRILT	VDS+CRILT	VDSACRILT
P04275	rs61749365	1196	c->r	edcpv	von Willebrand factor	Q8CIZ8	MOUSE	DPEDCPVCE	DP+DCPVCE	DPQDCPVCE
P04275	rs61750619	2174	c->g	qvcev	von Willebrand factor	Q8CIZ8	MOUSE	QEQVCEVIA	QE+VCEVIA	QERVCEVIA
P04275	rs61750619	2174	c->g	qvcev	von Willebrand factor	Q2V2Y0	ARATH	QEQVCEVIA	Q C +	QAMDCTNVC
P04275	VAR_005821/NXP0000205258/rs61751305	2739	c->y	gscks	von Willebrand factor	Q8CIZ8	MOUSE	KVGSCKSEV	KVG CKS+	KVGDCKSQE
P04275	rs61751306	2754	c->w	gkcas	von Willebrand factor	Q8CIZ8	MOUSE	CQGKCASKA	CQGKCASKA	CQGKCASKA
Q96CA5	NXP0000289020/rs145995768/rs145995768	255	c->f	kvcld	Baculoviral IAP repeat-containing protein 7	Q9LY87	ARATH	TCKVCLDRA	C +CL	LCPICLSNP
Q96CA5	NXP0000289020/rs145995768/rs145995768	255	c->f	kvcld	Baculoviral IAP repeat-containing protein 7	A2AWP0	MOUSE	TCKVCLDRA	CKVCLDRA	RCKVCLDRA
Q96CA5	NXP0000289020/rs145995768/rs145995768	255	c->f	kvcld	Baculoviral IAP repeat-containing protein 7	Q24306	DROME	TCKVCLDRA	CK+C	LCKICYGAE
O60518	rs78254900	356	c->f	lacgl	Ran-binding protein 6	Q8BIV3	MOUSE	DRLACGLGG	DRLACGLGG	DRLACGLGG
P46020	CSMC1125123	697	c->f	ttcdl	Phosphorylase b kinase regulatory subunit alpha- skeletal muscle isoform	P18826	MOUSE	VQTTCDLMS	VQTTCDLMS	VQTTCDLMS
O75635	rs201208667/rs201208667/rs201208667/rs201208667	379	c->y	vscp	Serpin B7	Q9D695	MOUSE	C	C	C
Q7Z6M1	NXP0000152692/rs35829473/rs35829473/rs35829473	366	c->s	ddciv	Rab9 effector protein with kelch motifs	Q8VCH5	MOUSE	IYDDCIVTV	#NAME?	VYDDCLVTV
Q05329	CSMC272709	446	c->y	lqcgr	Glutamate decarboxylase 2	P20228	DROME	KALQCGRHV	K +QCGRH	KVIQCGRHN
Q05329	CSMC272709	446	c->y	lqcgr	Glutamate decarboxylase 2	P48318	MOUSE	KALQCGRHV	KA+QCGRHV	KAIQCGRHV
Q8NGS4	rs79435118	189	c->r	lvcvd	Olfactory receptor 13F1	Q60890	MOUSE	LKLVCVDTS	LKL CVD +	LKLSCVDVT
Q8NGS7	rs183100737	97	c->y	sgcmv	Olfactory receptor 13C8	Q868T3	DROME	SFSGCMVQM	C	GNLACKAIR
Q8NGS7	rs183100737	97	c->y	sgcmv	Olfactory receptor 13C8	P23275	MOUSE	SFSGCMVQM	S+ GC+ Q+	SYGGCVTQL
Q8WU20	rs200964541/rs200964541	415	c->r	rdctp	Fibroblast growth factor receptor substrate 2	Q8C180	MOUSE	RRRDCTPTV	#NAME?	KRRDCTPTV
Q7KZF4	NXP0000130922/rs144408630	152	c->w	secee	Staphylococcal nuclease domain-containing protein 1	Q78PY7	MOUSE	RLSECEEQA	RLSECEEQA	RLSECEEQA
Q9NPD3	rs201727380	138	c->s	aacvn	Exosome complex component RRP41	Q921I9	MOUSE	TYAACVNAA	TYAACVNAA	TYAACVNAA
Q9NVU7	CSMC588547	128	c->f	frchd	Protein SDA1 homolog	Q80UZ2	MOUSE	ELFRCHDKL	EL RCHDKL	ELLRCHDKL
Q9NVU7	CSMC588547	128	c->f	frchd	Protein SDA1 homolog	Q7KKH3	DROME	ELFRCHDKL	+L RC DK	QLLRCPDKN
Q8NFU7	rs143052198	140	c->r	hdcdy	Methylcytosine dioxygenase TET1	Q3URK3	MOUSE	KQHDCDYKI	+ C + I	SKKQCTHNI
Q8NFU7	rs138665678	140	c->y	hdcdy	Methylcytosine dioxygenase TET1	Q3URK3	MOUSE	KQHDCDYKI	+ C + I	SKKQCTHNI
Q8NFU7	CSMC1228950	1482	c->y	hgcpi	Methylcytosine dioxygenase TET1	Q3URK3	MOUSE	SSHGCPIAK	SS GCP+AK	SSQGCPVAK
Q9P253	CSMC1195867	421	c->y	pdcld	Vacuolar protein sorting-associated protein 18 homolog	Q8R307	MOUSE	ERPDCLDTV	ERPDCLDTV	ERPDCLDTV
Q9H3S4	NXP0000131419	104	c->Y	tkclk	Thiamin pyrophosphokinase 1	Q9R0M5	MOUSE	DFTKCLKML	DFTKCL++L	DFTKCLQVL
O43310	rs148145576/rs148145576	65	c->s	adcse	CBP80/20-dependent translation initiation factor	Q6PEE2	MOUSE	WTADCSEPL	WTADC E L	WTADCREQL
Q96FV3	rs202058874/rs202058874	223	c->y	kgcvg	Tetraspanin-17	Q9D7W4	MOUSE	HTKGCVGQF	#NAME?	YTKGCVGQF
Q9BRU9	rs141871346	207	c->g	lsclk	rRNA-processing protein UTP23 homolog	Q9CX11	MOUSE	NPLSCLKKK	NPLSCLKKK	NPLSCLKKK
Q9C0I4	CSMC350377	993	c->f	ekcvi	Thrombospondin type-1 domain-containing protein 7B	Q6P4U0	MOUSE	IQEKCVIPC	IQE CVIPC	IQEACVIPC
Q07973	NXP0000288416/rs76747058/rs76747058	303	c->s	flcdi	1-25-dihydroxyvitamin D(3) 24-hydroxylase	Q64441	MOUSE	ADFLCDIYH	ADFLCDIY	ADFLCDIYQ
Q07973	NXP0000288423/rs150006710/rs150006710	380	c->y	kaclk	1-25-dihydroxyvitamin D(3) 24-hydroxylase	Q64441	MOUSE	YLKACLKES	YLKACLKES	YLKACLKES
Q07973	NXP0000288423/rs150006710/rs150006710	380	c->y	kaclk	1-25-dihydroxyvitamin D(3) 24-hydroxylase	Q9V5L3	DROME	YLKACLKES	YL+AC+KE+	YLRACVKET
O00254	CSMC1193418	281	c->y	iycya	Proteinase-activated receptor 3	O08675	MOUSE	LIIYCYAAI	+II+CY +	IIIFCYTTL
O00254	CSMC1193418	281	c->y	iycya	Proteinase-activated receptor 3	Q9W534	DROME	LIIYCYAAI	#NAME?	VIIACYAKI
O00255	VAR_039607/NXP0000176920	246	c->f	mvcai	Menin	O88559	MOUSE	AFMVCAINP	AFMVCAINP	AFMVCAINP
O00255	VAR_008018/NXP0000176922	246	c->r	mvcai	Menin	O88559	MOUSE	AFMVCAINP	AFMVCAINP	AFMVCAINP
O00255	VAR_039608/NXP0000176921	246	c->y	mvcai	Menin	O88559	MOUSE	AFMVCAINP	AFMVCAINP	AFMVCAINP
A6NHR9	rs35520862	1124	c->*	rycqv	Structural maintenance of chromosomes flexible hinge domain-containing protein 1	Q6P5D8	MOUSE	DMRYCQVSF	D+RYC VSF	DVRYCHVSF
P02771	rs200050605	416	c->*	rscgl	Alpha-fetoprotein	P02772	MOUSE	AKRSCGLFQ	#NAME?	SKQSCALYQ
Q6PF04	rs141078100/rs141078100	293	c->r	sdcgk	Zinc finger protein 613	P08155	DROME	ICSDCGKGF	C+ C K F	QCNVCQKTF
Q6PF04	rs141078100/rs141078100	293	c->r	sdcgk	Zinc finger protein 613	Q2V3L3	ARATH	S--DCGKGF	#NAME?	TYEGCGKAF
Q6PF04	rs141078100/rs141078100	293	c->r	sdcgk	Zinc finger protein 613	Q80W31	MOUSE	ICSDCGKGF	C CGK F	KCDKCGKAF
Q15154	NXP0000139015/rs146553493	1999	c->r	eicem	Pericentriolar material 1 protein	Q9R0L6	MOUSE	SGEICEMQT	SGEICEMQT	SGEICEMQT
Q96JB8	CSMC719759/CSMC719760	156	c->s	ivclv	MAGUK p55 subfamily member 4	Q6P7F1	MOUSE	MRIVCLVKN	MRIVCLVKN	MRIVCLVKN
Q9P203	rs145489029	797	c->r	ypcnh	BTB/POZ domain-containing protein 7	Q8CFE5	MOUSE	FSYPCNHSL	FSYPCNHSL	FSYPCNHSL
Q969D9	NXP0000099038/rs140730628	137	c->s	nkcle	Thymic stromal lymphopoietin	Q7XA78	ARATH	TTNKC--LE	KC LE	YIEKCRFLE
Q969D9	NXP0000099038/rs140730628	137	c->s	nkcle	Thymic stromal lymphopoietin	Q9JIE6	MOUSE	TTNKCLEQV	N CL Q	VQNICLNQT
Q8N7F7	CSMC462561	13	c->s	qrcsl	Ubiquitin-like protein 4B	Q9CQ84	MOUSE	LGQRCSLKV	LG+RCSLKV	LGRRCSLKV
P05089	rs148113697/rs148113697	303	c->g	lacfg	Arginase-1	Q61176	MOUSE	ITLACFGLA	#NAME?	LTLACFGTQ
Q8WZ71	rs142570307	74	c->a	apcni	Transmembrane protein 158	Q6F5E0	MOUSE	AAAPCNISV	A PCNISV	A--PCNISV
Q14573	NXP0000108759/rs41267659	1738	c->y	lvcdl	Inositol 1	P70227	MOUSE	TKLVCDLIT	TKLVCDLIT	TKLVCDLIT
Q70J99	rs141540493	112	c->s	ifclk	Protein unc-13 homolog D	B2RUP2	MOUSE	KPIFCLKAT	KP+FCLKAT	KPVFCLKAT
P41597	NXP0000057230	221	c->F	vicys	C-C chemokine receptor type 2	P51683	MOUSE	IMVICYSGI	#NAME?	VMVICYSGI
P41594	rs201923611/rs201923611	129	c->s	vrcvd	Metabotropic glutamate receptor 5	P91685	DROME	GLVRCVDGS	C DGS	SGYECADGS
P41594	rs201923611/rs201923611	129	c->s	vrcvd	Metabotropic glutamate receptor 5	Q14BI2	MOUSE	GLVRCVDGS	+ C DGS	RHI-CPDGS
Q9H205	NXP0000179278	141	c->Y	racwl	Olfactory receptor 2AG1	Q8VGD6	MOUSE	SSRACWLMV	S + C +	SQKVCLQIA
Q9H205	NXP0000179277/rs140434296	141	c->s	racwl	Olfactory receptor 2AG1	Q8VGD6	MOUSE	SSRACWLMV	S + C +	SQKVCLQIA
Q9H205	NXP0000179284/rs200606130	241	c->r	vtcss	Olfactory receptor 2AG1	Q8VGD6	MOUSE	ALVTCSSHL	AL TCSSHL	ALATCSSHL
Q9H201	rs140833430	96	c->*	hqcre	Epsin-3	Q91W69	MOUSE	VAHQCRENL	VAHQCRENL	VAHQCRENL
O75152	NXP0000032819/rs139049200	636	c->s	vkcaa	Zinc finger CCCH domain-containing protein 11A	Q6NZF1	MOUSE	LNVKCAAQT	LNVKCAAQT	LNVKCAAQT
Q13243	rs199666297/rs199666297	4	c->w	sgcrv	Serine/arginine-rich splicing factor 5	O35326	MOUSE	C	C	C
Q13243	rs148193242/rs148193242	4	c->ws	sgcrv	Serine/arginine-rich splicing factor 5	O35326	MOUSE	C	C	C
Q75N90	rs202138099	1661	c->r	gtcqn	Fibrillin-3	Q61555	MOUSE	NG-TCQNEL	NG TC+NEL	NGTTCENEL
Q75N90	rs202138099	1661	c->r	gtcqn	Fibrillin-3	P07207	DROME	YNGTCQNEL	GTC ++	-GGTCIDK-
Q75N90	CSMC123114/NXP0000271859	1903	c->f	ghcln	Fibrillin-3	Q61555	MOUSE	RFGHCLNTA	R G C N	RNGRCFNEI
Q75N90	CSMC123114/NXP0000271859	1903	c->f	ghcln	Fibrillin-3	P07207	DROME	RFGHCLNTA	G C++	#NAME?
Q9UGL1	rs149349143	574	c->*	nqcag	Lysine-specific demethylase 5B	Q80Y84	MOUSE	RTNQCAGEF	RTNQCAGEF	RTNQCAGEF
Q8IUN9	NXP0000248809/rs112729653/rs112729653	165	c->r	ltcqv	C-type lectin domain family 10 member A	P34927	MOUSE	KKLTCQVAT	#NAME?	RSLSCQMAA
Q460N3	rs199791785/rs199791785	329	c->y	secav	Poly [ADP-ribose] polymerase 15	Q2EMV9	MOUSE	VESECAVLA	VE EC++LA	VEQECSLLA
Q702N8	NXP0000073241/rs148861936/rs148861936	241	c->y	plcai	Xin actin-binding repeat-containing protein 1	O70373	MOUSE	TEPLCAIQD	TEPLCAIQD	TEPLCAIQD
P31213	rs61748120	5	c->r	vqcqq	3-oxo-5-alpha-steroid 4-dehydrogenase 2	Q38944	ARATH	C	C	C
P31213	rs61748120	5	c->r	vqcqq	3-oxo-5-alpha-steroid 4-dehydrogenase 2	Q99N99	MOUSE	MQVQCQQSP	M + C Q P	MPIVCHQVP
Q99698	CSMC40287/NXP0000014858	1354	c->y	rtcse	Lysosomal-trafficking regulator	P97412	MOUSE	SSRTCSEEL	SSRTCSE+L	SSRTCSEDL
Q9HC78	TCGA_000049900/TCGA_000122909/TCGA_000193244	67	C->G	sdcdi	Zinc finger and BTB domain-containing protein 20	Q8K0L9	MOUSE	GSSDCDISC	GSSDCDISC	GSSDCDISC
Q9NZL6	rs142350145	496	c->r	lscei	Ral guanine nucleotide dissociation stimulator-like 1	Q60695	MOUSE	YALSCEIEA	YALSCEIEA	YALSCEIEA
Q9H173	CSMC1225739	294	c->r	alcsl	Nucleotide exchange factor SIL1	Q9EPK6	MOUSE	LFALCSLLR	LFALCSLLR	LFALCSLLR
Q01974	CSMC609852	389	c->w	elcdv	Tyrosine-protein kinase transmembrane receptor ROR2	Q24488	DROME	M-ELCDVPS	#NAME?	IIELCDIPK
Q01974	CSMC609852	389	c->w	elcdv	Tyrosine-protein kinase transmembrane receptor ROR2	Q9Z138	MOUSE	RMELCDVPS	R+ELCDVP	RVELCDVPP
Q9HBM0	CSMC695349/CSMC695348	298	c->y	yicvv	Vezatin	Q3ZK22	MOUSE	TNYICVVPF	TNYICVVPF	TNYICVVPF
Q9HBM0	rs200259282	488	c->g	nncwe	Vezatin	Q3ZK22	MOUSE	ASNNCWEEA	ASN+CWEEA	ASNSCWEEA
Q9HBM0	CSMC86661/NXP0000204938	665	c->s	ylcen	Vezatin	Q3ZK22	MOUSE	TEYLCENSL	TEY+C++	TEYVCDSPT
P21675	rs138231026/rs138231026	280	c->s	vecsv	Transcription initiation factor TFIID subunit 1	Q80UV9	MOUSE	QEVECSVES	QE ECSVE	QEEECSVEL
Q9P2V4	rs140958752	548	c->y	lvccs	Leucine-rich repeat- immunoglobulin-like domain and transmembrane domain-containing protein 1	Q8K099	MOUSE	TLLVCCSAL	TLLVCC AL	TLLVCCGAL
O00398	CSMC613770	277	c->s	sscpv	Putative P2Y purinoceptor 10	Q8BFU7	MOUSE	IISSCPVVR	II+SCP V+	IITSCPTVK
P56715	rs142459971	1245	c->y	eacap	Oxygen-regulated protein 1	P56716	MOUSE	ASEACAPEV	C E+	VMGDCTSEM
Q6ZVW7	NXP0000304476	227	c->R	pacpv	Putative interleukin-17 receptor E-like	Q8BH06	MOUSE	WEPACPVSG	CP+	LTLRCPLKL
Q5VWQ8	rs199878386/rs199878386	236	c->f	elcld	Disabled homolog 2-interacting protein	Q3UHC7	MOUSE	LCELCLDDV	LCELCLDDV	LCELCLDDV
Q8N461	CSMC372807	112	c->w	sacek	F-box/LRR-repeat protein 16	A2RT62	MOUSE	YFSACEKCV	YFSACEKC+	YFSACEKCI
Q5SNT2	CSMC1229622	617	c->y	stcvv	Transmembrane protein 201	A2A8U2	MOUSE	QSSTCVVDT	QSSTCVVDT	QSSTCVVDT
Q8NCG5	rs72547534/rs72547534	138	c->r	pacdi	Carbohydrate sulfotransferase 4	Q9R1I1	MOUSE	SAPACDIIP	SAP CD P	SAPVCDFFP
Q9BZQ2	rs199777775	573	c->r	encil	SHC SH2 domain-binding protein 1-like protein	Q3TTP0	MOUSE	TLENCILKC	TLENC+LKC	TLENCLLKC
Q9BZQ2	rs199777775	573	c->r	encil	SHC SH2 domain-binding protein 1-like protein	Q9VMT5	DROME	C	C	C
Q8IWJ2	rs201596826	297	c->w	yecel	GRIP and coiled-coil domain-containing protein 2	Q8CHG3	MOUSE	KKYECELEN	#NAME?	EKYQCESEN
Q14746	rs144465132/rs144465132	415	c->r	pycll	Conserved oligomeric Golgi complex subunit 2	Q921L5	MOUSE	ESPYCLLAS	SPYCLLAS	GSPYCLLAS
Q9BUW7	rs11547071	41	c->s	nscld	UPF0184 protein C9orf16	P58686	MOUSE	QINSCLDHL	QINSCLDHL	QINSCLDHL
Q7Z7G8	TCGA_000145978/TCGA_000199429/TCGA_000021591/TCGA_000179876	3228	C->S	gfctr	Vacuolar protein sorting-associated protein 13B	Q80TY5	MOUSE	ENGFCTRAI	ENGFCTRAI	ENGFCTRAI
Q7Z7G2	CSMC144804/NXP0000263672	157	c->r	qkcsv	Complexin-4	Q80WM3	MOUSE	AEQKCSVM	AEQKCSVM	AEQKCSVM
Q9UKS7	TCGA_000013641/TCGA_000018685/TCGA_000032005/TCGA_000037064/TCGA_000048272/TCGA_000052840/TCGA_000070258/TCGA_000118992/TCGA_000124131/TCGA_000143954/TCGA_000161299/TCGA_000173712/TCGA_000197412/TCGA_000214244/TCGA_000226330/TCGA_000014395/TCGA_000048970/TCGA_000073567/TCGA_000085885/TCGA_000108537/TCGA_000126082/TCGA_000137559/TCGA_000142155/TCGA_000154030/TCGA_000159058/TCGA_000171986	12	C->G	itcdn	Zinc finger protein Helios	P81183	MOUSE	GYITCDNEL	GYITCDNEL	GYITCDNEL
Q2M3G0	rs199945642	762	c->g	rtclv	ATP-binding cassette sub-family B member 5	Q00748	DROME	TGRTCLVVT	+GRTC+V+	SGRTCIVIA
Q2M3G0	rs199945642	762	c->g	rtclv	ATP-binding cassette sub-family B member 5	P21440	MOUSE	TGRTCLVVT	GRTC+V+	EGRTCIVIA
Q6Q0C1	CSMC241632/NXP0000219134	165	c->f	lhcla	Solute carrier family 25 member 47	Q6IS41	MOUSE	GPLHCLATV	GPLHCL TV	GPLHCLVTV
Q6Q0C1	CSMC241632/NXP0000219134	165	c->f	lhcla	Solute carrier family 25 member 47	Q9VQG4	DROME	GPLHCLATV	G + C +	GMIDCAGKL
Q8NE31	rs144190827/rs144190827/rs144190827/rs144190827	120	c->r	secqv	Protein FAM13C	Q9DBR2	MOUSE	SQSECQVRA	SQSECQ RA	SQSECQGRA
O00270	rs201491639	6	c->f	pncsa	12-(S)-hydroxy-5	F8VQN3	MOUSE	PFPNCSAPS	NCSA S	ERTNCSAAS
Q9H3K2	CSMC685197	8	c->f	lvclr	Growth hormone-inducible transmembrane protein	Q91VC9	MOUSE	ARLVCLRTL	ARLVCLRTL	ARLVCLRTL
Q5T011	rs139181166	1500	c->f	accvv	Protein SZT2	A2A9C3	MOUSE	TSACCVVTE	TSACCVVTE	TSACCVVTE
Q49AH0	rs145939473	3	c->y	mwcas	Cerebral dopamine neurotrophic factor	Q8CC36	MOUSE	C	C	C
Q9UKY1	rs189340272/rs189340272	11	c->y	tpcmv	Zinc fingers and homeoboxes protein 1	P70121	MOUSE	STTPCMVLA	STTPCMVLA	STTPCMVLA
Q9P225	rs199632792	1829	c->g	vncse	Dynein heavy chain 2- axonemal	P37276	DROME	IVVNCSEGL	#NAME?	LVFNCDETF
Q9P225	rs199632792	1829	c->g	vncse	Dynein heavy chain 2- axonemal	P0C6F1	MOUSE	IVVNCSEGL	IVVNCSEGL	IVVNCSEGL
Q01362	CSMC124507/NXP0000175018	74	c->f	clcfg	High affinity immunoglobulin epsilon receptor subunit beta	P20490	MOUSE	MICLCFGTV	+ICLCFGT+	LICLCFGTI
Q9BQP9	TCGA_000203156	209	C->S	qvcpl	BPI fold-containing family A member 3	Q9D9J8	MOUSE	ESQVCPLIG	ESQVCPLIG	ESQVCPLIG
Q8N556	NXP0000074097/rs62636595	713	c->s	spcrg	Actin filament-associated protein 1	Q80YS6	MOUSE	GSSPCRGHV	GSSPCRGHV	GSSPCRGHV
Q8NI77	CSMC161971/NXP0000175728	107	c->f	ynctv	Kinesin-like protein KIF18A	P82266	ARATH	NGYNCTVLA	G+NCT+ A	EGFNCTIFA
Q8NI77	CSMC161971/NXP0000175728	107	c->f	ynctv	Kinesin-like protein KIF18A	Q91WD7	MOUSE	NGYNCTVLA	NGYNCTV A	NGYNCTVFA
Q9BQP7	CSMC170707/NXP0000295987	291	c->y	vqcgl	Mitochondrial genome maintenance exonuclease 1	Q9CXC3	MOUSE	FQVQCGLIV	FQVQCGLIV	FQVQCGLIV
Q9UEE5	rs143280410	101	c->y	qdcrm	Serine/threonine-protein kinase 17A	Q8BG48	MOUSE	KGQDCRMEI	#NAME?	RGQDCRAEI
Q6PL18	CSMC274063	1270	c->r	iacng	ATPase family AAA domain-containing protein 2	Q8CDM1	MOUSE	DKIACNGDA	D+I C GDA	DRIVCRGDA
Q9Y5B8	rs200644365/rs200644365	241	c->r	ctcci	Nucleoside diphosphate kinase 7	Q9QXL8	MOUSE	TNCTCCIVK	TNCTCCI+K	TNCTCCIIK
Q9Y5B8	rs137920841/rs137920841	242	c->y	tcciv	Nucleoside diphosphate kinase 7	Q9QXL8	MOUSE	NCTCCIVKP	NCTCCI+KP	NCTCCIIKP
Q03426	rs104895359/rs104895359	367	c->s	fdcle	Mevalonate kinase	Q9R008	MOUSE	CGFDCLETS	CGFDC ETS	CGFDCWETS
Q03426	rs104895359/rs104895359	367	c->s	fdcle	Mevalonate kinase	P46086	ARATH	CGFDCLETS	GF C	SGFQCFTAL
P48549	CSMC140426/NXP0000041417	123	c->f	tpcva	G protein-activated inward rectifier potassium channel 1	P63250	MOUSE	NYTPCVANV	NYTPCVANV	NYTPCVANV
P48549	CSMC716263	388	c->s	vecld	G protein-activated inward rectifier potassium channel 1	P63250	MOUSE	NSVECLDGL	NSVECLDGL	NSVECLDGL
P48546	rs139952137	46	c->r	recqe	Gastric inhibitory polypeptide receptor	Q0P543	MOUSE	YRRECQETL	Y +ECQ+ L	YGQECQKML
P48546	rs13306399	46	c->s	recqe	Gastric inhibitory polypeptide receptor	Q0P543	MOUSE	YRRECQETL	Y +ECQ+ L	YGQECQKML
Q9NZJ4	VAR_064806/NXP0000210037	991	c->r	tsclk	Sacsin	Q9JLC8	MOUSE	KTTSCLKLV	KTTSCLK V	KTTSCLKFV
Q9NZJ4	NXP0000210130	4563	c->F	mecta	Sacsin	Q9JLC8	MOUSE	RVMECTACI	RVMECTACI	RVMECTACI
O43524	CSMC739732	362	c->f	kpctv	Forkhead box protein O3	Q9WVH4	MOUSE	VSKPCTVEL	VSKPCTVEL	VSKPCTVEL
P10589	rs149919156	321	c->f	ysclk	COUP transcription factor 1	P43135	MOUSE	AEYSCLKAI	AEYSCLKAI	AEYSCLKAI
P10589	rs149919156	321	c->f	ysclk	COUP transcription factor 1	P16375	DROME	AEYSCLKAI	AEYSCLKAI	AEYSCLKAI
P10589	CSMC1071245	350	c->g	sqcal	COUP transcription factor 1	P43135	MOUSE	EKSQCALEE	EKSQCALEE	EKSQCALEE
P10589	CSMC1071245	350	c->g	sqcal	COUP transcription factor 1	P16375	DROME	EKSQCALEE	EKSQCALEE	EKSQCALEE
P56159	rs202224728/rs202224728/rs202224728	337	c->r	ntclk	GDNF family receptor alpha-1	P97785	MOUSE	KDNTCLKNA	KDNTCLKNA	KDNTCLKNA
Q96N46	rs200004040	12	c->w	lnchg	Tetratricopeptide repeat protein 14	Q9CSP9	MOUSE	QSLNCHGSS	QSL CHG +	QSLGCHGPA
Q96SZ4	CSMC703136	14	c->f	elcgh	Zinc finger and SCAN domain-containing protein 10	Q3URR7	MOUSE	LRELCGHWL	LRELC HWL	LRELCNHWL
Q8NGC1	rs149576156	110	c->r	eicyv	Olfactory receptor 11G2	P08099	DROME	FLEICYVTS	F + C + S	FSDFCMMAS
Q8NGC1	rs149576156	110	c->r	eicyv	Olfactory receptor 11G2	Q60890	MOUSE	FLEICYVTS	#NAME?	VIDLCYITC
Q5VU43	rs145150366/rs145150366/rs145150366/rs145150366/rs145150366	375	c->s	kqcvq	Myomegalin	Q80YT7	MOUSE	DAKQCVQFV	D K+CVQ V	DGKRCVQLV
O95294	NXP0000201158/rs146594348/rs146594348	30	c->f	pyclv	RasGAP-activating-like protein 1	Q6PFQ7	MOUSE	SDPYCLVKV	SDPYC+VKV	SDPYCIVKV
P08514	VAR_030447/NXP0000252135	161	c->w	gscfl	Integrin alpha-IIb	Q9QUM0	MOUSE	PVGSCFLAQ	PVG CFLAQ	PVGGCFLAQ
P08514	VAR_030447/NXP0000252135	161	c->w	gscfl	Integrin alpha-IIb	P12080	DROME	PVGSCFLAQ	PVG+CF +	PVGTCFTSH
Q8IVE3	rs201656648	302	c->q	srcts	Pleckstrin homology domain-containing family H member 2	Q8C115	MOUSE	SKSRCTSTL	SKSRCTSTL	SKSRCTSTL
P46063	CSMC937938	453	c->r	skcrr	ATP-dependent DNA helicase Q1	Q9VGI8	DROME	NISKCRRVL	N++ CRR	NLTDCRRAQ
P46063	CSMC937938	453	c->r	skcrr	ATP-dependent DNA helicase Q1	Q9FT73	ARATH	NISKCRRVL	#NAME?	SKTKCRRSA
P46063	CSMC937938	453	c->r	skcrr	ATP-dependent DNA helicase Q1	Q9Z129	MOUSE	NISKCRRVL	N+SKCRRVL	NVSKCRRVL
Q92729	TCGA_000017413/TCGA_000051708/TCGA_000142806	1085	C->S	ihcsa	Receptor-type tyrosine-protein phosphatase U	B1AUH1	MOUSE	IVIHCSAGT	IVIHCSAGT	IVIHCSAGT
Q92729	TCGA_000017413/TCGA_000051708/TCGA_000142806	1085	C->S	ihcsa	Receptor-type tyrosine-protein phosphatase U	O82656	ARATH	IVIHCSAGT	I++HCSAG	IIVHCSAGI
Q92729	TCGA_000017413/TCGA_000051708/TCGA_000142806	1085	C->S	ihcsa	Receptor-type tyrosine-protein phosphatase U	P16621	DROME	IVIHCSAGT	#NAME?	VIVHCSAGV
Q9BSG1	TCGA_000046263/TCGA_000169644	10	C->F	trcqe	Zinc finger protein 2	Q8BIQ3	MOUSE	PTTRCQESV	P TRCQ V	PPTRCQALV
Q86YA3	rs145179270	44	c->r	gacle	Uncharacterized protein C4orf21	Q0VGT4	MOUSE	DKGACLESL	DKGACLESL	DKGACLESL
Q96JM4	VAR_037673/TCGA_000062293/TCGA_000153530/TCGA_000101086/rs3765044	83	c->y	lscsy	Leucine-rich repeat and IQ domain-containing protein 1	Q0P5X1	MOUSE	#NAME?	C++G	YKKGCNHGT
Q96JM4	rs139188004	1092	c->f	hncls	Leucine-rich repeat and IQ domain-containing protein 1	Q0P5X1	MOUSE	VSHNCLSDL	VS+NCLSDL	VSNNCLSDL
Q8IWY9	rs192268080	1175	c->y	eaclg	Codanin-1	Q8CC12	MOUSE	EIEACLGSL	EIEACLG L	EIEACLGRL
P07864	rs142289224/rs142289224	21	c->g	sqcki	L-lactate dehydrogenase C chain	P00342	MOUSE	ENSQCKITI	+ S+CKIT+	KLSRCKITV
P07864	rs79201187/rs79201187	35	c->f	macai	L-lactate dehydrogenase C chain	P00342	MOUSE	VGMACAISI	VGMACAISI	VGMACAISI
P07864	CSMC1162942	163	c->r	sgcnl	L-lactate dehydrogenase C chain	P00342	MOUSE	IGSGCNLDS	IGSGCNLDS	IGSGCNLDS
O43683	rs67980739	238	c->a	mycke	Mitotic checkpoint serine/threonine-protein kinase BUB1	O08901	MOUSE	VVMYCKEKL	VMYCKEKL	#NAME?
O43683	CSMC714770	641	c->f	dscee	Mitotic checkpoint serine/threonine-protein kinase BUB1	O08901	MOUSE	TLDSCEENM	LDSC+EN+	ALDSCKENI
O43683	rs189411019	641	c->y	dscee	Mitotic checkpoint serine/threonine-protein kinase BUB1	O08901	MOUSE	TLDSCEENM	LDSC+EN+	ALDSCKENI
O43688	NXP0000275002/rs61738956/rs61738956/rs61738956	241	c->r	tvcyi	Lipid phosphate phosphohydrolase 2	Q9ZU49	ARATH	C	C	C
Q5VVJ2	CSMC124647/NXP0000011568	791	c->g	tncfm	Histone H2A deubiquitinase MYSM1	Q69Z66	MOUSE	KVTNCFMAE	KV NCF+AE	KVANCFIAE
O60232	rs1801732	187	c->*	racae	Sjoegren syndrome/scleroderma autoantigen 1	P56873	MOUSE	LIRACAEAL	LIRACAEAL	LIRACAEAL
P22894	CSMC685777	279	c->f	kpcdp	Neutrophil collagenase	O70138	MOUSE	TPKPCDPSL	TPK CDP L	TPKACDPHL
Q63HN8	CSMC1141298/CSMC1141297/rs149136204/rs149136204	998	c->r	ekcii	E3 ubiquitin-protein ligase RNF213	E9Q555	MOUSE	TFEKCIIEA	#NAME?	SFEKCVIEA
Q63HN8	rs142892282	3226	c->s	dacas	E3 ubiquitin-protein ligase RNF213	E9Q555	MOUSE	HSDACASVV	HSDACASVV	HSDACASVV
Q63HN8	rs142599650	3330	c->y	hdcei	E3 ubiquitin-protein ligase RNF213	E9Q555	MOUSE	TSHDCEILE	T +DC++L	TGNDCDVLA
Q15528	rs143216867/rs143216867	112	c->r	eecdr	Mediator of RNA polymerase II transcription subunit 22	Q62276	MOUSE	LQEECDRKL	LQEECDRKL	LQEECDRKL
Q15528	rs143216867/rs143216867	112	c->r	eecdr	Mediator of RNA polymerase II transcription subunit 22	E9P9G0	YEASX	LQEECDRKL	+ + C K+	MLDVCHDKI
Q15528	rs143216867/rs143216867	112	c->r	eecdr	Mediator of RNA polymerase II transcription subunit 22	Q9V439	DROME	LQEECDRKL	Q ECD+KL	TQSECDKKL
O95760	rs185775049/rs185775049	40	c->s	evcpm	Interleukin-33	Q8BVZ5	MOUSE	AKEVCPMYF	KE C +Y	TKEFCHVYC
Q8WWB5	NXP0000182685/rs151247493	135	c->y	mkcie	PIH1 domain-containing protein 2	Q8CHR9	MOUSE	MAMKCIEEK	MAM CIEE+	MAMLCIEER
Q8NHU2	rs142975667/rs142975667	26	c->r	vycik	Uncharacterized protein C20orf26	Q8CEL2	MOUSE	QDVYCIKSL	QD++CIK+L	QDIFCIKNL
Q7Z3Y7	NXP0000253273	36	c->F	sacgg	Keratin- type I cytoskeletal 28	Q3TRJ4	MOUSE	GSSACGGSV	+ C G	AGNVCVGPG
P43220	rs201231115	46	c->y	rqcqr	Glucagon-like peptide 1 receptor	O35659	MOUSE	YRRQCQRSL	YRRQCQ L	YRRQCQHFL
Q1ZYL8	NXP0000273641/rs147056920/rs147056920	228	c->r	aeclk	Izumo sperm-egg fusion protein 4	D3Z690	MOUSE	DAAECLKQH	#NAME?	KVSECLTQH
Q1ZYL8	NXP0000273641/rs147056920/rs147056920	228	c->r	aeclk	Izumo sperm-egg fusion protein 4	Q9VLT1	DROME	C	C	C
Q5U5Z8	CSMC687947	420	c->f	qfckl	Cytosolic carboxypeptidase 2	Q8CDK2	MOUSE	QSQFCKLQT	QSQFCKL+	QSQFCKLRA
Q5U5Z8	CSMC687947	420	c->f	qfckl	Cytosolic carboxypeptidase 2	Q9VY99	DROME	QSQFCKLQT	+S+FCKL+	KSKFCKLRL
Q969H0	NXP0000077275	386	c->W	itclq	F-box/WD repeat-containing protein 7	Q9VZF4	DROME	HVITCLQFC	HVITCLQF	HVITCLQFS
Q969H0	NXP0000077275	386	c->W	itclq	F-box/WD repeat-containing protein 7	Q8VBV4	MOUSE	HVITCLQFC	HVITCLQFC	HVITCLQFC
P09237	NXP0000176558/rs55701929	7	c->w	vlcav	Matrilysin	Q10738	MOUSE	LTVLCAVCL	LT+ C VCL	LTLFCFVCL
P00519	CSMC49072/NXP0000155282	330	c->g	recnr	Tyrosine-protein kinase ABL1	P00520	MOUSE	YLRECNRQE	YLRECNRQE	YLRECNRQE
Q96HR8	rs201738400/rs201738400	146	c->y	sscis	H/ACA ribonucleoprotein complex non-core subunit NAF1	Q3UMQ8	MOUSE	SSSSCISLP	SSSSC+S P	SSSSCVSFP
Q9P265	rs150421606	1102	c->y	aacil	Disco-interacting protein 2 homolog B	Q3UH60	MOUSE	SKAACILTS	SKAAC+LT+	SKAACVLTT
Q02846	rs61750186	984	c->y	gpcva	Retinal guanylyl cyclase 1	P52785	MOUSE	HSGPCVAGV	HSGPCVAGV	HSGPCVAGV
Q02846	rs61750186	984	c->y	gpcva	Retinal guanylyl cyclase 1	Q07553	DROME	HSGPCVAGV	HSGPC AGV	HSGPCAAGV
Q9NXH9	TCGA_000155823/TCGA_000208797/TCGA_000014062	86	C->-	ltcav	tRNA (guanine(26)-N(2))-dimethyltransferase	Q3TX08	MOUSE	RDLTCAVIT	RDLTCAVIT	RDLTCAVIT
P26232	CSMC331997	771	c->f	sackq	Catenin alpha-2	Q61301	MOUSE	PDSACKQDL	PDSACKQDL	PDSACKQDL
Q9Y3R0	rs201673783/rs201673783	273	c->r	mccnk	Glutamate receptor-interacting protein 1	Q925T6	MOUSE	TSMCCNKQV	TS+CCNKQV	TSVCCNKQV
P63000	TCGA_000002946/TCGA_000002948/TCGA_000020519/TCGA_000038520/TCGA_000054448/TCGA_000054450/TCGA_000072037/TCGA_000090374/TCGA_000125993/TCGA_000125995/TCGA_000162887/TCGA_000162889/TCGA_000021090/TCGA_000021091/TCGA_000038196/TCGA_000056236/TCGA_000056237/TCGA_000075215/TCGA_000110191/TCGA_000160702/TCGA_000179287/TCGA_000179290	6	C->F	ikcvv	Ras-related C3 botulinum toxin substrate 1	P40792	DROME	QAIKCVVVG	QAIKCVVVG	QAIKCVVVG
P63000	TCGA_000002946/TCGA_000002948/TCGA_000020519/TCGA_000038520/TCGA_000054448/TCGA_000054450/TCGA_000072037/TCGA_000090374/TCGA_000125993/TCGA_000125995/TCGA_000162887/TCGA_000162889/TCGA_000021090/TCGA_000021091/TCGA_000038196/TCGA_000056236/TCGA_000056237/TCGA_000075215/TCGA_000110191/TCGA_000160702/TCGA_000179287/TCGA_000179290	6	C->F	ikcvv	Ras-related C3 botulinum toxin substrate 1	Q38912	ARATH	C	C	C
P63000	TCGA_000002946/TCGA_000002948/TCGA_000020519/TCGA_000038520/TCGA_000054448/TCGA_000054450/TCGA_000072037/TCGA_000090374/TCGA_000125993/TCGA_000125995/TCGA_000162887/TCGA_000162889/TCGA_000021090/TCGA_000021091/TCGA_000038196/TCGA_000056236/TCGA_000056237/TCGA_000075215/TCGA_000110191/TCGA_000160702/TCGA_000179287/TCGA_000179290	6	C->F	ikcvv	Ras-related C3 botulinum toxin substrate 1	P63001	MOUSE	QAIKCVVVG	QAIKCVVVG	QAIKCVVVG
P63000	TCGA_000054447/TCGA_000090373/TCGA_000090375/TCGA_000108042/TCGA_000108043/TCGA_000003175/TCGA_000056235/TCGA_000110190/TCGA_000127521/TCGA_000160700/TCGA_000160701	6	C->G	ikcvv	Ras-related C3 botulinum toxin substrate 1	P40792	DROME	QAIKCVVVG	QAIKCVVVG	QAIKCVVVG
P63000	TCGA_000054447/TCGA_000090373/TCGA_000090375/TCGA_000108042/TCGA_000108043/TCGA_000003175/TCGA_000056235/TCGA_000110190/TCGA_000127521/TCGA_000160700/TCGA_000160701	6	C->G	ikcvv	Ras-related C3 botulinum toxin substrate 1	Q38912	ARATH	C	C	C
P63000	TCGA_000054447/TCGA_000090373/TCGA_000090375/TCGA_000108042/TCGA_000108043/TCGA_000003175/TCGA_000056235/TCGA_000110190/TCGA_000127521/TCGA_000160700/TCGA_000160701	6	C->G	ikcvv	Ras-related C3 botulinum toxin substrate 1	P63001	MOUSE	QAIKCVVVG	QAIKCVVVG	QAIKCVVVG
Q86X67	rs181383922	5	c->y	lycgi	Nucleoside diphosphate-linked moiety X motif 13	Q8JZU0	MOUSE	MSLYCGIAC	MSLYC	MSLYCRTFF
Q9BZX4	rs200039132	9	c->f	ptcip	Ropporin-1B	Q9ESG2	MOUSE	DKPTCIPPE	DK CIPPE	DKQVCIPPE
O14775	rs199855681	14	c->r	gscdk	Guanine nucleotide-binding protein subunit beta-5	P62881	MOUSE	VFGSCDKCF	VFGSCDKCF	VFGSCDKCF
Q5T197	rs145386442/rs145386442	149	c->f	lgctv	DC-STAMP domain-containing protein 1	Q059Y8	MOUSE	ASLGCTVEL	ASLGCTVEL	ASLGCTVEL
Q9NUN5	rs201428893	16	c->g	gwcif	Probable lysosomal cobalamin transporter	Q8K0B2	MOUSE	VIGWCIFGL	VIGWCIFGL	VIGWCIFGL
Q9H1Z9	NXP0000260599	139	c->Y	agclg	Tetraspanin-10	Q8VCF5	MOUSE	SLAGCLGAL	SL+GCLGA	SLSGCLGAF
Q8TE23	rs143263666	410	c->y	stctk	Taste receptor type 1 member 2	Q925I4	MOUSE	DKSTCTKRV	++ CTK++	NQVRCTKQI
Q2TBC4	rs139191921	15	c->f	slcld	Prickle-like protein 4	Q3U5C7	MOUSE	LGSLCLDTN	L CL	LYFACLPEE
Q9P0K8	rs201995181	499	c->y	dscal	Forkhead box protein J2	Q9ES18	MOUSE	IADSCALTS	I DSCALTS	ITDSCALTS
P13639	CSMC1204950	41	c->y	lvcka	Elongation factor 2	P58252	MOUSE	DSLVCKAGI	DSLVCKAGI	DSLVCKAGI
Q8NGZ6	rs138582870	97	c->*	tscll	Olfactory receptor 6F1	P34986	MOUSE	SFTSCLLQM	SF C+ Q+	SFLGCMTQL
P20142	CSMC1154674/CSMC1079243	10	c->y	lvclq	Gastricsin	Q9D7R7	MOUSE	VVLVCLQLL	V L+CL LL	VALLCLPLL
P20142	CSMC1154674/CSMC1079243	10	c->y	lvclq	Gastricsin	Q9XEC4	ARATH	VVLVCLQLL	+L CL L+	FLLSCLILI
Q8TCG1	NXP0000067185/rs34788499	58	c->f	lsclv	Protein CIP2A	Q8BWY9	MOUSE	ECLSCLVEL	ECLSCLVEL	ECLSCLVEL
Q8TCG1	CSMC479197	472	c->y	elckl	Protein CIP2A	Q8BWY9	MOUSE	DSELCKLAA	DSELCKLAA	DSELCKLAA
Q9UM47	VAR_044252/NXP0000276986	134	c->w	arcsv	Neurogenic locus notch homolog protein 3	Q61982	MOUSE	HGARCSVGP	HGA CSVGP	HGAPCSVGP
Q9UM47	VAR_044252/NXP0000276986	134	c->w	arcsv	Neurogenic locus notch homolog protein 3	P07207	DROME	HGARCS-VG	+GA C+ +	NGATCTALA
Q9UM47	CSMC124806/NXP0000277072	617	c->s	vncev	Neurogenic locus notch homolog protein 3	Q61982	MOUSE	TGVNCEVNI	TGVNCEVNI	TGVNCEVNI
Q9UM47	CSMC124806/NXP0000277072	617	c->s	vncev	Neurogenic locus notch homolog protein 3	P07207	DROME	TGVNCEVNI	+G NCEVN+	SGKNCEVNV
P55809	VAR_000697/NXP0000098523/rs121909300	456	c->f	ekctl	Succinyl-CoA:3-ketoacid coenzyme A transferase 1- mitochondrial	Q9ESL0	MOUSE	IMEKCTLPL	I++KCT+PL	ILKKCTMPL
P35610	rs201535711/rs201535711/rs201535711	92	c->y	ggcal	Sterol O-acyltransferase 1	Q61263	MOUSE	DNGGCALTT	DNGGCALTT	DNGGCALTT
Q8NGM9	CSMC401286	97	c->f	sgcmi	Olfactory receptor 8D4	Q60893	MOUSE	SYSGCMIQL	SY GCM QL	SYVGCMSQL
Q8NGM9	CSMC401286	97	c->f	sgcmi	Olfactory receptor 8D4	P20905	DROME	SYSGCMIQL	C I +	GPLLCDIWV
Q8IYI0	rs111939112	124	c->f	ckcls	Uncharacterized protein C20orf196	Q9D112	MOUSE	SVCKCLSQK	SVC+CLSQ	SVCQCLSQT
Q9BXM7	rs71868225	568	c->p	tlcqa	Serine/threonine-protein kinase PINK1- mitochondrial	Q99MQ3	MOUSE	CETLCQAAL	CE LCQAAL	CEALCQAAL
Q6P087	TCGA_000088879/TCGA_000178967/TCGA_000197527/TCGA_000001581/TCGA_000036681	172	C->S	tycav	RNA pseudouridylate synthase domain-containing protein 3	Q14AI6	MOUSE	TATYCAVTD	TATYCAVTD	TATYCAVTD
Q99956	rs17855055	284	c->r	qncgv	Dual specificity protein phosphatase 9	Q91Z46	MOUSE	LSQNCGVLV	S+ CGVLV	RSKKCGVLV
Q04656	rs72554638	578	c->*	ascvh	Copper-transporting ATPase 1	Q64430	MOUSE	TCASCVHKI	TCASCVHKI	TCASCVHKI
Q8IWV7	CSMC188035/NXP0000223766	574	c->r	mrcst	E3 ubiquitin-protein ligase UBR1	O70481	MOUSE	AVMRCSTSF	AVMRCST+F	AVMRCSTNF
Q9UGF7	NXP0000111626/rs146966636	139	c->r	qvcil	Olfactory receptor 12D3	Q8VFM9	MOUSE	NPQVCILLA	+P++C LL	SPRLCGLLV
P19438	VAR_013414/NXP0000204208	117	c->r	ssctv	Tumor necrosis factor receptor superfamily member 1A	P25118	MOUSE	EISSCTVDR	EIS C D+	EISPCQADK
P19438	VAR_013415/NXP0000204209	117	c->y	ssctv	Tumor necrosis factor receptor superfamily member 1A	P25118	MOUSE	EISSCTVDR	EIS C D+	EISPCQADK
Q9Y6B7	rs200590674/rs200590674/rs200590674	415	c->y	pqcte	AP-4 complex subunit beta-1	Q9WV76	MOUSE	LCPQCTEAV	LCPQCTEAV	LCPQCTEAV
Q2VIQ3	CSMC590763/CSMC590762	1173	c->f	emcdm	Chromosome-associated kinesin KIF4B	P33174	MOUSE	LKEMCDMEQ	LKEMCD +Q	LKEMCDADQ
Q8N7U6	CSMC369316/CSMC369317	177	c->s	stcvl	EF-hand domain-containing family member B	Q8CDU5	MOUSE	KESTCVLMK	KE TCV+M	KEPTCVVMN
O14901	CSMC71355/NXP0000042913	21	c->y	dices	Krueppel-like factor 11	Q8K1S5	MOUSE	IMDICESIL	IMDICESIL	IMDICESIL
P16284	VAR_059402/NXP0000256801	304	c->y	ytckv	Platelet endothelial cell adhesion molecule	Q08481	MOUSE	GNYTCKVES	G+YTCKVES	GHYTCKVES
P16284	VAR_059402/NXP0000256801	304	c->y	ytckv	Platelet endothelial cell adhesion molecule	Q9VS29	DROME	GNYTCKVE-	G Y C E	GEYACIAEN
Q86Y82	rs151155535	252	c->r	kmcil	Syntaxin-12	Q9ER00	MOUSE	C	C	C
Q86Y82	rs151155535	252	c->r	kmcil	Syntaxin-12	Q39233	ARATH	RKKMCILVL	C+L+L	SSLTCLLIL
Q3SY46	rs182986702	5	c->f	ynccs	Keratin-associated protein 13-3	Q9FJD6	ARATH	C	C	C
Q7Z2W7	rs201096876	1043	c->f	svccf	Transient receptor potential cation channel subfamily M member 8	Q8R4D5	MOUSE	ESSVCCFKN	ES+ CCF+N	ESNACCFRN
Q7Z2W9	rs141940532	17	c->s	sacsh	39S ribosomal protein L21- mitochondrial	Q9D1N9	MOUSE	LASACSHSI	L S CS SI	LVSVCSRSI
Q53QV2	TCGA_000027757/TCGA_000115001/TCGA_000099643	9	C->S	ihcpd	Protein LBH	Q9CX60	MOUSE	FPIHCPDYL	FPIHC DYL	FPIHCSDYL
P14416	CSMC540943	118	c->r	mmcta	D(2) dopamine receptor	P61168	MOUSE	DVMMCTASI	DVMMCTASI	DVMMCTASI
P14416	rs140938110	443	c->f	lhc	D(2) dopamine receptor	P61168	MOUSE	C	C	C
O00231	NXP0000244143/rs34078182/rs34078182	202	c->w	iycpp	26S proteasome non-ATPase regulatory subunit 11	Q8BG32	MOUSE	NAIYCPPKL	NAIYCPPKL	NAIYCPPKL
O00231	NXP0000244143/rs34078182/rs34078182	202	c->w	iycpp	26S proteasome non-ATPase regulatory subunit 11	Q7KLV9	DROME	NAIYCPPKL	NAIYCPPK+	NAIYCPPKV
Q96EQ0	CSMC387562	38	c->f	iqcle	Small glutamine-rich tetratricopeptide repeat-containing protein beta	Q8VD33	MOUSE	VAIQCLETV	VAIQCLETV	VAIQCLETV
Q9BYJ4	rs200678141	15	c->i	vtcpi	Tripartite motif-containing protein 34	Q9VB08	DROME	EEVTCPICL	E+ CPICL	SELMCPICL
Q9BYJ4	rs200678141	15	c->i	vtcpi	Tripartite motif-containing protein 34	Q99PP6	MOUSE	EEVTCPICL	E+ TCP+C	EKTTCPVCQ
Q9BYJ4	rs200678141	15	c->i	vtcpi	Tripartite motif-containing protein 34	Q8RXD4	ARATH	C	C	C
Q6IEE8	NXP0000258916/rs142712023	99	c->s	avcal	Schlafen family member 12-like	Q8CBA2	MOUSE	SRAVCALLN	S+AVCALLN	SQAVCALLN
P31512	NXP0000006643	20	c->R	ikccv	Dimethylaniline monooxygenase [N-oxide-forming] 4	P97872	MOUSE	SSIKCCVDE	#NAME?	TCIKCCLEE
P31513	CSMC400895	397	c->s	gtctl	Dimethylaniline monooxygenase [N-oxide-forming] 3	Q8VHG0	MOUSE	IKGTCTLPS	KG C++P	FKGLCSIPP
Q6WRX3	rs41294526	123	c->r	afcrh	Protein zyg-11 homolog A	A2BFL2	MOUSE	IKAFCRHKL	KAFC HKL	TKAFCHHKL
Q12955	CSMC254527	1246	c->r	llcsi	Ankyrin-3	G5E8K5	MOUSE	LRLLCSITG	LRLLCSITG	LRLLCSITG
Q9Y6X6	rs201785574/rs201785574	6	c->y	dqcll	Unconventional myosin-XVI	Q5DU14	MOUSE	EIDQCLLES	EIDQCLLES	EIDQCLLES
Q9Y6X0	CSMC315105	1415	c->f	kmcny	SET-binding protein	Q9Z180	MOUSE	VRKMCNYTK	VRKMC+YTK	VRKMCHYTK
P01266	CSMC389683	1149	c->r	slcnv	Thyroglobulin	O08710	MOUSE	CPSLCNVLK	CP LC+VLK	CPGLCDVLK
P01266	rs121912647	1245	c->r	qqcql	Thyroglobulin	O08710	MOUSE	AMQQCQLLC	#NAME?	TVQQCQLLC
P01266	rs199599591	1728	c->*	lacdr	Thyroglobulin	O08710	MOUSE	CLLACDRDL	CLLACD D	CLLACDNDS
P01266	CSMC204386/NXP0000141811	2442	c->f	vscpm	Thyroglobulin	O08710	MOUSE	KEVSCPMSS	KEV CP SS	KEVGCPTSS
P01266	CSMC204386/NXP0000141811	2442	c->f	vscpm	Thyroglobulin	P07140	DROME	KEVSCPMS-	+ +C S	NDCNCNASM
Q8N584	CSMC1230794	446	c->s	alcvl	Tetratricopeptide repeat protein 39C	Q8VE09	MOUSE	TKALCVLAS	T+ALCVLAS	TRALCVLAS
Q00LT1	VAR_031122/NXP0000257255/rs121918369	2	c->y	mctt	Progressive rod-cone degeneration protein	Q00LT2	MOUSE	C	C	C
Q00LT1	VAR_031122/NXP0000257255/rs121918369	2	c->y	mctt	Progressive rod-cone degeneration protein	P58959	DROME	C	C	C
Q00LT1	VAR_031122/NXP0000257255/rs121918369	2	c->y	mctt	Progressive rod-cone degeneration protein	O65238	ARATH	C	C	C
Q14442	rs199909748	166	c->s	ldcli	Phosphatidylinositol N-acetylglucosaminyltransferase subunit H	Q5M9N4	MOUSE	PRLDCLIEV	PRLDCLIEV	PRLDCLIEV
Q9H269	CSMC576857	259	c->y	fncni	Vacuolar protein sorting-associated protein 16 homolog	Q920Q4	MOUSE	CEFNCNIRA	CEFNCNIRA	CEFNCNIRA
Q8NET5	rs138062101	114	c->g	ldcqv	NFAT activation molecule 1	Q8R4V1	MOUSE	HTLDCQVTL	HT DC V L	HTRDCMVKL
Q8NET5	rs138062101	114	c->g	ldcqv	NFAT activation molecule 1	Q9FJX8	ARATH	HTLDCQVT-	T +C+VT	VTRECEVTA
Q8WUM0	TCGA_000160796/TCGA_000176833	530	C->F	qycrk	Nuclear pore complex protein Nup133	Q8R0G9	MOUSE	FLQYCRKDL	FLQYCRKDL	FLQYCRKDL
Q96M20	rs149299145/rs149299145	392	c->r	ikcam	Cyclic nucleotide-binding domain-containing protein 2	Q9D5U8	MOUSE	QSIKCAMIN	#NAME?	HLVKCSMVN
Q5K651	rs201179431/rs201179431	1397	c->r	lsciq	Sterile alpha motif domain-containing protein 9	Q69Z37	MOUSE	IILSCIQPT	IILSC++P+	IILSCLKPS
Q8IXH8	CSMC478353	597	c->r	cpcas	Cadherin-like protein 26	P59862	MOUSE	RICPCASGL	RIC C SG	RICSCRSGS
Q8IXH6	NXP0000295679/rs143408665	21	c->r	pdcpr	Tumor protein p53-inducible nuclear protein 2	Q8CFU8	MOUSE	EDPDCPRAF	ED +CP AF	EDSNCPGAF
Q96M29	rs201390814	223	c->y	lkccq	Tektin-5	Q6X6Z7	MOUSE	DLLKCCQEQ	D + CCQE+	DTILCCQER
P07307	rs144935325/rs144935325/rs144935325/rs144935325/rs144935325	177	c->f	tccpv	Asialoglycoprotein receptor 2	Q9C823	ARATH	QRTCCPVNW	Q CP +W	QTVSCPPDW
P07307	rs144935325/rs144935325/rs144935325/rs144935325/rs144935325	177	c->f	tccpv	Asialoglycoprotein receptor 2	P24721	MOUSE	QRTCCPVNW	#NAME?	E--CCPVNW
P07307	rs144935325/rs144935325/rs144935325/rs144935325/rs144935325	177	c->f	tccpv	Asialoglycoprotein receptor 2	Q9VN14	DROME	C	C	C
Q9H0B8	NXP0000233702/rs148934412	290	c->y	vrcdt	Cysteine-rich secretory protein LCCL domain-containing 2	Q8CGD2	MOUSE	QVVRCDTKM	Q+V C+ ++	QIVSCEVRL
Q6P996	rs202188284	150	c->r	kicrl	Pyridoxal-dependent decarboxylase domain-containing protein 1	Q99K01	MOUSE	LAKICRLAI	LAKICRLAI	LAKICRLAI
Q9HC97	rs144901021/rs144901021/rs144901021	68	c->y	dlcll	G-protein coupled receptor 35	Q9ES90	MOUSE	VADLCLLCT	VADLCLLC+	VADLCLLCS
Q9HC97	CSMC1208707	137	c->y	avcav	G-protein coupled receptor 35	Q9ES90	MOUSE	AAAVCAVLW	AAAVC LW	AAAVCVALW
Q9NR64	rs111910043	290	c->r	aacll	Kelch-like protein 1	Q9JI74	MOUSE	LAAACLLQL	LAAACLLQL	LAAACLLQL
Q9NR64	rs111910043	290	c->r	aacll	Kelch-like protein 1	Q9VUU5	DROME	LAAACLLQL	L AACLLQL	LPAACLLQL
Q9NR64	CSMC948329	426	c->r	lecqk	Kelch-like protein 1	Q9JI74	MOUSE	NDLECQKLI	NDLECQKLI	NDLECQKLI
Q9NR64	CSMC948329	426	c->r	lecqk	Kelch-like protein 1	Q9VUU5	DROME	NDLECQKLI	+D C+ L+	SDEACRDLV
Q9NUL3	TCGA_000067130/TCGA_000085724/TCGA_000103194/TCGA_000140876/TCGA_000158349/TCGA_000211309/TCGA_000016680/TCGA_000033575/TCGA_000105720/TCGA_000193580	11	C->Y	amclv	Double-stranded RNA-binding protein Staufen homolog 2	Q8CJ67	MOUSE	KTAMCLVNE	KT +CLVNE	KTPVCLVNE
Q96C57	rs201929129	26	c->s	ercre	Uncharacterized protein C12orf43	Q3UY34	MOUSE	#NAME?	L RCREAA	ELARCREAA
P34932	rs148126225	34	c->r	drctp	Heat shock 70 kDa protein 4	Q61316	MOUSE	YSDRCTPAC	YSDRCTPAC	YSDRCTPAC
A4GXA9	rs190213042	79	c->f	avcvd	Probable crossover junction endonuclease EME2	Q56A04	MOUSE	RLAVCVDTA	RL VCVD A	RLVVCVDPA
O00555	VAR_063693/NXP0000283904/rs121908244	1869	c->r	kkcpa	Voltage-dependent P/Q-type calcium channel subunit alpha-1A	P91645	DROME	LGKKCPARV	G KCP R+	FGNKCPNRL
O00555	VAR_063693/NXP0000283904/rs121908244	1869	c->r	kkcpa	Voltage-dependent P/Q-type calcium channel subunit alpha-1A	P97445	MOUSE	LGKKCPARV	LGKKCP RV	LGKKCPHRV
Q5VTT5	TCGA_000097950/TCGA_000100817	759	C->F	rvckv	Myomesin-3	A2ABU4	MOUSE	PTRVCKVSD	P+RVCKV++	PSRVCKVTN
Q5VTT5	TCGA_000097951/TCGA_000100818	759	C->-	rvckv	Myomesin-3	A2ABU4	MOUSE	PTRVCKVSD	P+RVCKV++	PSRVCKVTN
Q96JI7	rs312262713/rs312262713	133	c->l	yscsr	Spatacsin	Q3UHA3	MOUSE	ILYSCSREA	+L+ C	LLHGCCGRT
Q96JI7	rs201271196/rs201271196	1107	c->s	enclk	Spatacsin	Q3UHA3	MOUSE	ENENCLKKV	#NAME?	DSENCLKKV
Q4KMG0	rs140231214/rs140231214	1189	c->f	rtccq	Cell adhesion molecule-related/down-regulated by oncogenes	Q32MD9	MOUSE	TQRTCCQDI	TQ TCCQD	TQHTCCQDN
Q6ZWL3	rs201644385	406	c->y	edcev	Cytochrome P450 4V2	Q9DBW0	MOUSE	VSEDCEVAG	#NAME?	LSEDCEVGG
Q8WY91	CSMC574654	360	c->f	qvccl	THAP domain-containing protein 4	Q6P3Z3	MOUSE	KSQVCCLRE	KSQVCCLRE	KSQVCCLRE
Q2TAA5	rs200041400	9	c->f	swclc	GDP-Man:Man(3)GlcNAc(2)-PP-Dol alpha-1-2-mannosyltransferase	Q3TZM9	MOUSE	ERSWCLCKL	SWC+ +	TGSWCVYAV
Q96PQ7	rs202114333/rs202114333	298	c->y	tacll	Kelch-like protein 5	Q8VCK5	MOUSE	LSTACLLQL	L ACLLQL	LPAACLLQL
Q96PQ7	rs202114333/rs202114333	298	c->y	tacll	Kelch-like protein 5	Q9VUU5	DROME	LSTACLLQL	L ACLLQL	LPAACLLQL
Q9H611	NXP0000221758/rs144919304	467	c->s	aqcpv	ATP-dependent DNA helicase PIF1	Q80SX8	MOUSE	LDAQCPVSQ	LDAQCPVS+	LDAQCPVSR
Q9H611	NXP0000221758/rs144919304	467	c->s	aqcpv	ATP-dependent DNA helicase PIF1	Q9VNH1	DROME	LDAQCPVSQ	LD C	LDIGCNSGH
Q13438	rs143908221/rs143908221/rs143908221/rs143908221/rs143908221/rs143908221/rs143908221	73	c->*	yecrl	Protein OS-9	Q8K2C7	MOUSE	QRYECRLPA	QRYECRLPA	QRYECRLPA
Q13439	CSMC731028	1221	c->f	icckk	Golgin subfamily A member 4	Q91VW5	MOUSE	LDICCKKTE	LD C++T+	LDSRCERTK
P36980	CSMC901596	140	c->y	pkcrs	Complement factor H-related protein 2	Q09101	DROME	P-PKCRSTI	P P C	PTPTCH---
P36980	CSMC901596	140	c->y	pkcrs	Complement factor H-related protein 2	P06909	MOUSE	TPPKCRSTI	PKCR	EKPKCRD--
Q8NHQ1	rs140569326	519	c->y	slcvl	Centrosomal protein of 70 kDa	F4IEY4	ARATH	SSSLCVLVS	++ C +V	ITAACKVVE
Q8NHQ1	rs140569326	519	c->y	slcvl	Centrosomal protein of 70 kDa	Q6IQY5	MOUSE	SSSLCVLVS	SSSLCV+VS	SSSLCVVVS
Q5T749	VAR_029842/NXP0000013140/rs16834457	113	c->r	apcqs	Keratinocyte proline-rich protein	B2RUR4	MOUSE	SQAPCQSEV	QAPCQS+V	CQAPCQSQV
Q9BYH8	rs148204617/rs148204617	597	c->y	ikcli	NF-kappa-B inhibitor zeta	Q9EST8	MOUSE	DTIKCLIQM	DTIKCLIQM	DTIKCLIQM
Q9BYH8	rs148204617/rs148204617	597	c->y	ikcli	NF-kappa-B inhibitor zeta	Q9FY48	ARATH	DTIKC----	T C	GTALCMAAS
Q9H0Z9	NXP0000294241/rs189615487/rs189615487	8	c->y	apcap	RNA-binding protein 38	Q62176	MOUSE	QPAPCAPSA	QPA C+PS	QPA-CSPSV
Q9P1Q5	rs201460210	179	c->y	fycdi	Olfactory receptor 1A1	P20905	DROME	ANFYCDITP	C +	GQPICTV--
Q9P1Q5	rs201460210	179	c->y	fycdi	Olfactory receptor 1A1	Q8VFM9	MOUSE	ANFYCDITP	#NAME?	PHYFCDLTP
O60478	CSMC370692	212	c->s	sicly	Integral membrane protein GPR137B	Q8BNQ3	MOUSE	SLSICLYKI	SLSICLYKI	SLSICLYKI
Q5R372	NXP0000024356	505	c->Y	kdcpe	Rab GTPase-activating protein 1-like	A6H6A9	MOUSE	VSKDCPEKI	VSKDCPEKI	VSKDCPEKI
Q8WZ42	NXP0000052001	13411	c->Y	lvcev	Titin	A2ASS6	MOUSE	IKLVCEVSK	IKLVCEVSK	IKLVCEVSK
Q8WZ42	rs79214075/rs79214075/rs79214075	23794	c->w	ggcei	Titin	A2ASS6	MOUSE	YDGGCEIQG	YDGGCEIQG	YDGGCEIQG
Q8WZ42	rs201112096/rs201112096/rs201112096	31768	c->y	dscvv	Titin	A2ASS6	MOUSE	TKDSCVVAW	TKDSCVVAW	TKDSCVVAW
O95935	CSMC72927/NXP0000115962	395	c->f	sscss	T-box transcription factor TBX18	Q9EPZ6	MOUSE	SGSSCSSPA	SGSSCSSPA	SGSSCSSPA
Q5VV41	NXP0000025471/rs143848272	526	c->s	ptcyl	Rho guanine nucleotide exchange factor 16	Q3U5C8	MOUSE	SRPTCYLFL	SRPTCYLFL	SRPTCYLFL
Q3LI76	CSMC185123/NXP0000298356	5	c->r	yncss	Keratin-associated protein 15-1	Q9QZU5	MOUSE	MSYNCSSGN	MSY C+SGN	MSYTCNSGN
P01241	NXP0000259909/rs137853222/rs137853222	79	c->f	slcfs	Somatotropin	Q8VZM7	ARATH	QTSLCFSES	+ + C + +	RAAACMARA
P01241	NXP0000259909/rs137853222/rs137853222	79	c->f	slcfs	Somatotropin	P06880	MOUSE	QTSLCFSES	Q + CFSE+	QAAFCFSET
P01241	VAR_032702/NXP0000259910	79	c->s	slcfs	Somatotropin	Q8VZM7	ARATH	QTSLCFSES	+ + C + +	RAAACMARA
P01241	VAR_032702/NXP0000259910	79	c->s	slcfs	Somatotropin	P06880	MOUSE	QTSLCFSES	Q + CFSE+	QAAFCFSET
Q17R98	rs75997156	856	c->w	akcra	Zinc finger protein 827	Q505G8	MOUSE	YAAKCRANL	YAAKCRANL	YAAKCRANL
Q8NEV8	CSMC540807	982	c->f	iscie	Exophilin-5	Q0VAV2	MOUSE	HHISCIEKL	#NAME?	RRVSCIEKL
Q8NEV4	CSMC683577	654	c->f	shcvv	Myosin-IIIa	Q8K3H5	MOUSE	LTSHCVVTR	LTSHCVVTR	LTSHCVVTR
Q9UL63	rs199839067	13	c->f	pecrl	Muskelin	O89050	MOUSE	AAPECRLLP	APECRLLP	VAPECRLLP
P40939	rs79570448	156	c->g	iscqy	Trifunctional enzyme subunit alpha- mitochondrial	Q9ZPI6	ARATH	VAISCQYRI	+A++C R+	LAMACHARV
P40939	rs79570448	156	c->g	iscqy	Trifunctional enzyme subunit alpha- mitochondrial	Q8BMS1	MOUSE	VAISCQYRI	#NAME?	LAIACQYRI
P40939	rs112966040	688	c->r	vmclq	Trifunctional enzyme subunit alpha- mitochondrial	Q8BMS1	MOUSE	EAVMCLQEG	EAV+CLQEG	EAVLCLQEG
P40939	rs79570448	156	c->g	iscqy	Trifunctional enzyme subunit alpha- mitochondrial	Q9ZPI6	ARATH	VAISCQYRI	+A++C R+	LAMACHARV
P40939	rs79570448	156	c->g	iscqy	Trifunctional enzyme subunit alpha- mitochondrial	Q8BMS1	MOUSE	VAISCQYRI	#NAME?	LAIACQYRI
P40939	rs112966040	688	c->r	vmclq	Trifunctional enzyme subunit alpha- mitochondrial	Q8BMS1	MOUSE	EAVMCLQEG	EAV+CLQEG	EAVLCLQEG
P25311	rs200354537	280	c->*	yschv	Zinc-alpha-2-glycoprotein	Q64726	MOUSE	APYSCHVQH	P+ C + H	DPFFCLIDH
Q8IXJ9	CSMC329152	55	c->s	lacln	Putative Polycomb group protein ASXL1	P59598	MOUSE	SPLACLNAM	SPLACLNAM	SPLACLNAM
Q8IXJ9	rs143328965	55	c->r	lacln	Putative Polycomb group protein ASXL1	P59598	MOUSE	SPLACLNAM	SPLACLNAM	SPLACLNAM
Q9Y5H5	rs193204731/rs193204731	387	c->y	vtcsl	Protocadherin alpha-9	O88689	MOUSE	GQVTCSLTP	GQVTCSLT	GQVTCSLTS
Q8IXJ6	rs202089013/rs202089013/rs202089013	195	c->g	shcvs	NAD-dependent protein deacetylase sirtuin-2	Q9FE17	ARATH	YTSHCVSAS	+ C S	FMEMC--PS
Q8IXJ6	rs202089013/rs202089013/rs202089013	195	c->g	shcvs	NAD-dependent protein deacetylase sirtuin-2	Q8VDQ8	MOUSE	YTSHCVSAS	YTSHCV+ S	YTSHCVNTS
Q8IXJ6	rs202089013/rs202089013/rs202089013	195	c->g	shcvs	NAD-dependent protein deacetylase sirtuin-2	Q9I7I7	DROME	YTSHCVSAS	+T+HC+	HTNHCI--K
P21918	rs3894830	132	c->csh	nlcvi	D(1B) dopamine receptor	P41596	DROME	ILNLCVISV	ILNLC IS+	ILNLCAISM
P21918	rs3894830	132	c->csh	nlcvi	D(1B) dopamine receptor	Q8BLD9	MOUSE	ILNLCVISV	ILNLC+ISV	ILNLCIISV
P62318	TCGA_000025680/TCGA_000115147/TCGA_000165690	41	C->F	mncqm	Small nuclear ribonucleoprotein Sm D3	P62320	MOUSE	DNMNCQMSN	DNMNCQMSN	DNMNCQMSN
P62318	TCGA_000025680/TCGA_000115147/TCGA_000165690	41	C->F	mncqm	Small nuclear ribonucleoprotein Sm D3	O44437	DROME	DNMNCQMSN	DNMNCQM+	DNMNCQMTQ
Q96A19	rs138196312	402	c->r	ldcdl	Coiled-coil domain-containing protein 102A	Q3TMW1	MOUSE	SALDCDLRA	SALDCDLRA	SALDCDLRA
Q8NCM8	rs201819231/rs201819231	1307	c->y	nrcll	Cytoplasmic dynein 2 heavy chain 1	Q45VK7	MOUSE	GDNRCLLQS	GDNRCLLQS	GDNRCLLQS
Q03111	CSMC1179500	5	c->y	nqctv	Protein ENL	A2AM29	MOUSE	MDNQCTVQV	M + C VQV	MASSCAVQV
Q15078	rs200243693	154	c->s	lrclg	Cyclin-dependent kinase 5 activator 1	P61809	MOUSE	ELLRCLGEF	ELLRCLGEF	ELLRCLGEF
Q9BTX1	rs145758782/rs145758782	314	c->y	declp	Nucleoporin NDC1	Q8VCB1	MOUSE	GSDECLPKV	SDECLPKV	ASDECLPKV
Q8TE12	rs148126113/rs148126113	351	c->s	gdcfl	LIM homeobox transcription factor 1-alpha	Q9JKU8	MOUSE	NLGDCFLAT	NLGDCFLAT	NLGDCFLAT
Q5W041	rs201322920	518	c->f	elcrl	Armadillo repeat-containing protein 3	A2AU72	MOUSE	ANELCRLGA	A ELCRLGA	AVELCRLGA
Q9H706	NXP0000264504/rs138867528/rs138867528	43	c->r	gecve	GRB2-associated and regulator of MAPK protein	Q3UFT3	MOUSE	DNGECVEGL	D+GECVEGL	DSGECVEGL
Q9BXI2	CSMC1143696	23	c->n	tacvl	Mitochondrial ornithine transporter 2	Q9WVD5	MOUSE	GGTACVLTG	GGTACVLTG	GGTACVLTG
Q8TCB0	rs140068804	151	c->s	frced	Interferon-induced protein 44	Q8BV66	MOUSE	EVFRCEDSL	E FRCE+ L	EAFRCEELL
O94985	CSMC1126909	629	c->g	ikcfn	Calsyntenin-1	Q9V498	DROME	STIKCFNEA	+T+ C NE+	TTLNCKNES
O94985	CSMC1126909	629	c->g	ikcfn	Calsyntenin-1	Q9EPL2	MOUSE	STIKCFNEA	ST+KCFNEA	STVKCFNEA
Q9GZU5	rs62637021	35	c->*	aacac	Nyctalopin	P83503	MOUSE	CPAACACST	CPAAC CS	CPAACTCSH
Q13188	rs77105316	77	c->s	qqcds	Serine/threonine-protein kinase 3	Q8T0S6	DROME	IMQQCDSPY	IMQQCDSPY	IMQQCDSPY
Q13188	rs77105316	77	c->s	qqcds	Serine/threonine-protein kinase 3	Q9JI11	MOUSE	IMQQCDSPY	IMQQCDSP+	IMQQCDSPH
Q6T310	rs149364268	186	c->s	dvcdv	Ras-like protein family member 11A	Q6IMB1	MOUSE	YEDVCDVFQ	YEDVCDVFQ	YEDVCDVFQ
P35498	VAR_064319/NXP0000049675/rs121917919/rs121917919/rs121917919/rs121917919	1588	c->r	gecvl	Sodium channel protein type 1 subunit alpha	P35500	DROME	FTGECVLKL	F+ EC+LK+	FSSECLLKI
P35498	VAR_064319/NXP0000049675/rs121917919/rs121917919/rs121917919/rs121917919	1588	c->r	gecvl	Sodium channel protein type 1 subunit alpha	Q62205	MOUSE	FTGECVLKL	FTGECVLKL	FTGECVLKL
Q6PI26	rs149513967	361	c->g	lkcll	Protein SHQ1 homolog	Q7TMX5	MOUSE	AVLKCLLDI	AVLKCLLD+	AVLKCLLDV
Q5VT25	TCGA_000123522/TCGA_000000925	408	C->S	sscvl	Serine/threonine-protein kinase MRCK alpha	Q3UU96	MOUSE	YTSSCVLSD	YTSSCVLSD	YTSSCVLSD
Q5VT25	rs199653014/rs199653014	912	c->s	teckl	Serine/threonine-protein kinase MRCK alpha	Q3UU96	MOUSE	IITECKLKD	I+TECKLKD	ILTECKLKD
Q96M89	rs148231642	583	c->s	rtcsv	Coiled-coil domain-containing protein 138	Q0VF22	MOUSE	FFRTCSVLL	FFRTCSVLL	FFRTCSVLL
Q13535	CSMC350746	2336	c->f	kdcrl	Serine/threonine-protein kinase ATR	Q9JKK8	MOUSE	LRKDCRLME	LRKDCRLME	LRKDCRLME
Q13535	CSMC728982	2409	c->s	rqcml	Serine/threonine-protein kinase ATR	Q9JKK8	MOUSE	ELRQCMLPK	ELRQCMLPK	ELRQCMLPK
Q6UXV0	CSMC597051	138	c->f	eacvg	GDNF family receptor alpha-like	Q6SJE0	MOUSE	VAEACVGDV	V EACVGDV	VTEACVGDV
Q6UXV0	rs142349780	363	c->*	vtcgi	GDNF family receptor alpha-like	Q6SJE0	MOUSE	MTVTCGILL	M VTCGIL	MAVTCGILF
Q6UXV1	CSMC192057/NXP0000273627	133	c->y	kacnp	Izumo sperm-egg fusion protein 2	Q9DA16	MOUSE	ELKACNPKL	E+KAC+ K	EMKACDHKT
Q6UXV1	rs141774263	133	c->f	kacnp	Izumo sperm-egg fusion protein 2	Q9DA16	MOUSE	ELKACNPKL	E+KAC+ K	EMKACDHKT
Q6ZN16	rs140332145	1033	c->y	qecva	Mitogen-activated protein kinase kinase kinase 15	A2AQW0	MOUSE	NLQECVAQS	NLQECV QS	NLQECVVQS
Q9BYV9	CSMC597723/CSMC597724	112	c->f	ircae	Transcription regulator protein BACH2	P97303	MOUSE	EVIRCAEFL	EVIRCAEFL	EVIRCAEFL
Q9C035	VAR_060708/NXP0000188061/rs61432120/rs61432120/rs61432120	58	c->y	pvcri	Tripartite motif-containing protein 5	Q9VB08	DROME	C	C	C
Q9C035	VAR_060708/NXP0000188061/rs61432120/rs61432120/rs61432120	58	c->y	pvcri	Tripartite motif-containing protein 5	Q8RXD4	ARATH	SCPVCRISY	#NAME?	TCPVCKIPY
Q9C035	VAR_060708/NXP0000188061/rs61432120/rs61432120/rs61432120	58	c->y	pvcri	Tripartite motif-containing protein 5	Q8BGE7	MOUSE	SCPVCRISY	SCPVCR SY	SCPVCRTSY
Q96EG1	rs142933223/rs142933223	520	c->*	iacrc	Arylsulfatase G	Q3TYD4	MOUSE	YQIACRCQ	YQ CRCQ	YQTTCRCQ
Q12912	VAR_054548/NXP0000197052/rs1908946/rs1908946/rs1908946	253	c->s	tnclk	Lymphoid-restricted membrane protein	Q60664	MOUSE	EITNCLKLL	EITNCLKLL	EITNCLKLL
P58743	rs139393039/rs139393039/rs139393039	415	c->f	agcla	Prestin	Q99NH7	MOUSE	QLAGCLASL	QLAGCLASL	QLAGCLASL
Q9UBD6	rs186987731	338	c->g	dtcgi	Ammonium transporter Rh type C	Q9QXP0	MOUSE	IQDTCGINN	IQDTCGI+N	IQDTCGIHN
Q969R2	CSMC363356	578	c->f	qmclv	Oxysterol-binding protein 2	Q5QNQ6	MOUSE	VEQMCLVAA	VEQMCLVAA	VEQMCLVAA
Q7Z4F1	CSMC217060/NXP0000214965	374	c->r	tacyl	Low-density lipoprotein receptor-related protein 10	P98163	DROME	GATACYLPA	C +	DNGKCVDSS
Q7Z4F1	CSMC217060/NXP0000214965	374	c->r	tacyl	Low-density lipoprotein receptor-related protein 10	Q7TQH7	MOUSE	GATACYLPA	GATACYLPA	GATACYLPA
Q86WR7	rs200505623	21	c->g	pscrl	Proline and serine-rich protein 2	Q8C5R2	MOUSE	TSPSCRLRA	TSPSC L	TSPSCGLSD
Q8TAE8	rs143603243	124	c->y	aecma	Growth arrest and DNA damage-inducible proteins-interacting protein 1	Q9CR59	MOUSE	HIAECMAKM	IAECMAKM	RIAECMAKM
Q9NUY8	NXP0000070799/rs62636640/rs62636640	31	c->s	ggcdl	TBC1 domain family member 23	Q8K0F1	MOUSE	EAGGCDLET	EAGGCDLET	EAGGCDLET
P20648	rs142820986	595	c->y	glcfa	Potassium-transporting ATPase alpha chain 1	Q64436	MOUSE	SSGLCFAGL	SSGLCFAGL	SSGLCFAGL
Q8N720	CSMC387795	214	c->r	ykcdv	Zinc finger protein 655	H1AB68	YEASX	KSYKCDVCG	K + C +C	KPFHCHICP
Q8N720	CSMC387795	214	c->r	ykcdv	Zinc finger protein 655	Q8BLB0	MOUSE	KSYKCDVCG	#NAME?	RPYKCEECG
Q8N726	NXP0000145951	123	c->Y	arclg	Cyclin-dependent kinase inhibitor 2A- isoform 4	Q64364	MOUSE	GRARCLG-P	G ARCLG P	GCARCLGSP
P51816	TCGA_000008157/TCGA_000043270/TCGA_000059455/TCGA_000067309/TCGA_000085898/TCGA_000103374/TCGA_000008566/TCGA_000062042/TCGA_000080480/TCGA_000148844/TCGA_000166200	16	C->S	qqchy	AF4/FMR2 family member 2	O55112	MOUSE	LEQQCHYEQ	LEQQCHYEQ	LEQQCHYEQ
P16109	rs201881892	213	c->*	mncsh	P-selectin	Q01102	MOUSE	VLMNCSHPL	VLMNCSHPL	VLMNCSHPL
O95071	rs145097554	888	c->y	eacrq	E3 ubiquitin-protein ligase UBR5	Q80TP3	MOUSE	DYEACRQYL	DYEACRQYL	DYEACRQYL
Q15013	rs200243955/rs200243955	186	c->f	aaclr	MAD2L1-binding protein	Q9DCX1	MOUSE	STAACLRRL	#NAME?	NTAACLRRL
Q9Y2L6	rs200860640	222	c->y	ayced	FERM domain-containing protein 4B	Q8BIE6	MOUSE	SLAYCEDRV	SLAYCEDRV	SLAYCEDRV
P30279	rs199882809	212	c->r	aicgl	G1/S-specific cyclin-D2	P30280	MOUSE	GAAICGLQQ	GAAICGLQQ	GAAICGLQQ
Q8IUA7	rs139550875	1501	c->y	lrcig	ATP-binding cassette sub-family A member 9	Q8K449	MOUSE	GRLRCIGSI	GRLRCIGSI	GRLRCIGSI
O60885	CSMC73859/CSMC73860/NXP0000268818	125	c->y	qeciq	Bromodomain-containing protein 4	Q7JJ13	MOUSE	NAQECIQDF	A EC+QDF	AASECMQDF
Q9Y4I1	TCGA_000029017	807	C->W	arcya	Unconventional myosin-Va	Q99104	MOUSE	YQARCYAKF	YQARCYAKF	YQARCYAKF
Q15051	rs150654358	253	c->f	stcyk	IQ calmodulin-binding motif-containing protein 1	Q8BP00	MOUSE	RQSTCYKGL	R S CYKGL	RLSACYKGL
Q9P1A6	rs201415144	175	c->r	ddcav	Disks large-associated protein 2	Q6PFD5	MOUSE	TRDDCAVAH	T +DC	TCEDCVGHP
Q2M2Z5	rs185896476/rs185896476/rs185896476	293	c->f	lkcds	Centrosomal protein kizuna	Q3UXL4	MOUSE	TDLKCDSSS	TDLKCDSSS	TDLKCDSSS
P62937	CSMC1142928	161	c->l	adcgq	Peptidyl-prolyl cis-trans isomerase A	P17742	MOUSE	TIADCGQL	TI+DCGQL	TISDCGQL
P62937	CSMC1142928	161	c->l	adcgq	Peptidyl-prolyl cis-trans isomerase A	Q42406	ARATH	TIADCGQLE	TI DCGQL	TITDCGQLS
P24557	rs150999114/rs150999114	159	c->r	qacdl	Thromboxane-A synthase	P36423	MOUSE	ISQACDLLL	ISQAC+LL+	ISQACELLV
Q86XS8	rs199994496	320	c->y	lpctd	E3 ubiquitin-protein ligase RNF130	Q8VEM1	MOUSE	PNLPCTDNV	PNLPCTDNV	PNLPCTDNV
Q8NGG4	CSMC388983	240	c->f	stcas	Olfactory receptor 8H1	Q8VGS1	MOUSE	ALSTCASHL	A+STC SH+	AISTCGSHM
P53582	rs75648569	368	c->w	tgcei	Methionine aminopeptidase 1	Q8BP48	MOUSE	TDTGCEILT	TDTGCEILT	TDTGCEILT
P53582	rs145448780	368	c->w*	tgcei	Methionine aminopeptidase 1	Q8BP48	MOUSE	TDTGCEILT	TDTGCEILT	TDTGCEILT
O75581	rs145105792	1609	c->s	spctd	Low-density lipoprotein receptor-related protein 6	O88572	MOUSE	PPSPCTDSS	PPSPCTDSS	PPSPCTDSS
Q99933	rs199556100/rs199556100	213	c->r	dgcrv	BAG family molecular chaperone regulator 1	Q60739	MOUSE	IQDGCRVML	#NAME?	MQNGCRVML
Q9Y6H3	rs190563454	91	c->s	edcng	Mitochondrial inner membrane protease ATP23 homolog	Q9CWQ3	MOUSE	SCEDCNGNV	SCE C+GNV	SCEVCDGNV
Q2TB10	CSMC203396/NXP0000133435	364	c->w	llckr	Zinc finger protein 800	Q0VEE6	MOUSE	KCLLCKRKY	KCLLCKRKY	KCLLCKRKY
Q2TB10	CSMC375886	364	c->f	llckr	Zinc finger protein 800	Q0VEE6	MOUSE	KCLLCKRKY	KCLLCKRKY	KCLLCKRKY
Q96MK2	VAR_062194/NXP0000293252/rs35965508	566	c->s	mecil	Protein FAM65C	A1L3T7	MOUSE	SLMECILES	SLM+CILES	SLMDCILES
P26045	TCGA_000021426/TCGA_000093545	842	C->S	vhcsa	Tyrosine-protein phosphatase non-receptor type 3	A2ALK8	MOUSE	VLVHCSAGI	LVHCSAGI	ALVHCSAGI
P26045	TCGA_000021426/TCGA_000093545	842	C->S	vhcsa	Tyrosine-protein phosphatase non-receptor type 3	O82656	ARATH	VLVHCSAGI	#NAME?	IIVHCSAGI
Q5W5X9	NXP0000229217/rs139126638/rs139126638/rs139126638/rs139126638/rs139126638/rs139126638/rs139126638	173	c->s	lqcgr	Tetratricopeptide repeat protein 23	Q8CHY7	MOUSE	ELLQCGRII	E+LQCG I+	EMLQCGNIV
P48745	NXP0000140060/rs35712802	15	c->f	kqclc	Protein NOV homolog	Q64299	MOUSE	LRKQCLCLT	LRK+CLCL	LRKRCLCLG
Q8NH85	VAR_053205/NXP0000181417/rs7123108	103	c->y	lgcfl	Olfactory receptor 5R1	Q868T3	DROME	TQLGC----	L C	GNLACKAIR
Q8NH85	VAR_053205/NXP0000181417/rs7123108	103	c->y	lgcfl	Olfactory receptor 5R1	Q8VGS1	MOUSE	TQLGCFLTF	TQLGCFLTF	TQLGCFLTF
Q9H4Z2	CSMC268362	769	c->f	llcsd	Zinc finger protein 335	A2A5K6	MOUSE	PSLLCSDTL	P LLC D L	PPLLCPDAL
Q86XD8	rs140778870/rs140778870	563	c->y	vgcvn	AN1-type zinc finger protein 4	D3Z3C6	MOUSE	EPVGCVNNI	EPVGCVNN	EPVGCVNNN
Q7Z340	NXP0000286511/rs145553872/rs145553872	430	c->y	fscks	Zinc finger protein 551	B2RUI1	MOUSE	KSFSCKSEL	K+FSCK+EL	KAFSCKAEL
Q9UBF9	rs78456545	167	c->*	lkckd	Myotilin	Q9JIF9	MOUSE	RKLKCKDTL	RKLKCKDTL	RKLKCKDTL
P51649	rs200793796/rs200793796	4	c->g	atciw	Succinate-semialdehyde dehydrogenase- mitochondrial	Q8BWF0	MOUSE	C	C	C
Q9BZR9	rs199506642	8	c->f	kncfe	Probable E3 ubiquitin-protein ligase TRIM8	Q99PJ2	MOUSE	NWKNCFEEE	NWKNCFEEE	NWKNCFEEE
Q5XKR9	rs146914917/rs146914917/rs146914917	4	c->f	ggcpv	Protein FAM104B	Q6PAL7	MOUSE	C	C	C
P08100	VAR_004822/NXP0000068292	222	c->r	ffcyg	Rhodopsin	P15409	MOUSE	IIFFCYGQL	#NAME?	VIFFCYGQL
Q96SI9	rs146454482/rs146454482	40	c->y	vecal	Spermatid perinuclear RNA-binding protein	Q91WM1	MOUSE	STVECALKH	STVECALKH	STVECALKH
P43403	VAR_065626/NXP0000053231	564	c->r	pecpp	Tyrosine-protein kinase ZAP-70	P48025	MOUSE	CPPECPPEL	CP CP E+	CPAGCPREM
P43403	VAR_065626/NXP0000053231	564	c->r	pecpp	Tyrosine-protein kinase ZAP-70	P00522	DROME	CPPECPPEL	PP CPPE+	RPPGCPPEV
P01571	CSMC320921	122	c->f	eacvi	Interferon alpha-17	P07349	MOUSE	NLEACVIQE	+L+ACV+Q+	DLKACVMQQ
Q13285	rs184724257	55	c->y	qscki	Steroidogenic factor 1	P33242	MOUSE	ESQSCKIDK	ESQSCKIDK	ESQSCKIDK
Q13285	rs184724257	55	c->y	qscki	Steroidogenic factor 1	P33244	DROME	ESQSCKIDK	#NAME?	AERSCHIDK
Q99638	VAR_025410/NXP0000171526/rs11575913	3	c->f	mkclv	Cell cycle checkpoint control protein RAD9A	Q9Z0F6	MOUSE	C	C	C
Q96P20	rs147296592/rs147296592/rs147296592/rs147296592/rs147296592/rs147296592	716	c->r	aacsh	NACHT- LRR and PYD domains-containing protein 3	E9Q5R7	MOUSE	SHAAC---S	HA+C +	RHASCKLQN
Q96P20	rs199517145/rs199517145/rs199517145/rs199517145/rs199517145/rs199517145	998	c->s	qscll	NACHT- LRR and PYD domains-containing protein 4	E9Q5R7	MOUSE	KQQSCLLQN	+ C L+	RHPGCKLRV
Q8WW24	rs199967590	8	c->y	ppcel	Tektin-4	Q149S1	MOUSE	TVPPCELPC	#NAME?	SIDVCELPR
Q14392	CSMC317596	26	c->s	vpckm	Leucine-rich repeat-containing protein 32	P24014	DROME	C	C	C
Q14392	CSMC317596	26	c->s	vpckm	Leucine-rich repeat-containing protein 32	Q8BMT4	MOUSE	C	C	C
Q8IV63	rs201917667/rs201917667	288	c->s	vacrl	Inactive serine/threonine-protein kinase VRK3	Q8K3G5	MOUSE	LQVACRLLD	LQVACRLLD	LQVACRLLD
Q8IV63	VAR_041299/TCGA_000167246/TCGA_000114584/NXP0000273250/rs10409482/rs10409482	288	c->y	vacrl	Inactive serine/threonine-protein kinase VRK3	Q8K3G5	MOUSE	LQVACRLLD	LQVACRLLD	LQVACRLLD
O43299	NXP0000119325/rs185242433	662	c->y	rrctv	AP-5 complex subunit zeta-1	Q3U829	MOUSE	YDRRCTVEQ	#NAME?	WDKRCTAEQ
Q96A56	VAR_051404/TCGA_000075756/TCGA_000086706/NXP0000142431/rs11991800/rs11991800	75	c->r	lecla	Tumor protein p53-inducible nuclear protein 1	Q9QXE4	MOUSE	ASLECLADT	ASLECL DT	ASLECLTDT
Q9H0C1	TCGA_000142872/TCGA_000035401	37	C->S	yycgv	Zinc finger MYND domain-containing protein 12	Q99MV1	MOUSE	VTYYCGVVH	TYYC	QTYYCSTAC
Q9H0C1	TCGA_000142872/TCGA_000035401	37	C->S	yycgv	Zinc finger MYND domain-containing protein 12	Q67XW5	ARATH	VTYYCGVVH	YC	SVRYCSAEC
Q8TDW4	rs34228560/rs34228560/rs34228560/rs34228560	520	c->ll	gfcss	Suppressor of tumorigenicity 7 protein-like	Q99M96	MOUSE	TAGFCSSTA	TAG CS TA	TAGLCSFTA
Q8TDW4	rs34228560/rs34228560/rs34228560/rs34228560	520	c->ll	gfcss	Suppressor of tumorigenicity 7 protein-like	Q9VPB1	DROME	TAGFCSSTA	TAG CS TA	TAGLCSITA
Q9BPX6	rs151021248/rs151021248	62	c->y	ppcvd	Calcium uptake protein 1- mitochondrial	Q8VCX5	MOUSE	ESPPCVDNL	ESPPCV++	ESPPCVNSK
P30520	rs201478770	182	c->*	rmcdl	Adenylosuccinate synthetase isozyme 2	P28650	MOUSE	GLRMCDLVS	GLR+CDL+S	GLRICDLLS
P06733	rs200008125/rs200008125	357	c->y	qackl	Alpha-enolase	P17183	MOUSE	SLQACKLAQ	#NAME?	AIQACKLAQ
P55084	TCGA_000001051	28	C->Y	lscss	Trifunctional enzyme subunit beta- mitochondrial	Q99JY0	MOUSE	RPLSCSSQL	RPLSCSSQL	RPLSCSSQL
Q9HBY0	CSMC368206	4	c->w	mgcwi	NADPH oxidase 3	O81210	ARATH	C	C	C
Q8NF91	CSMC740433/CSMC740434	2396	c->r	qlcsk	Nesprin-1	Q6ZWR6	MOUSE	VSQLCSKTQ	SQLCS+TQ	TSQLCSQTQ
Q8NF91	CSMC1173189/CSMC1173188	4436	c->f	vncls	Nesprin-1	Q6ZWR6	MOUSE	SHVNCLSDL	HV+CLSDL	KHVSCLSDL
Q8NF91	rs142651667/rs142651667	7251	c->y	kqcas	Nesprin-1	Q6ZWR6	MOUSE	YSKQCASTV	YSKQCAS +	YSKQCASAI
Q3KR37	TCGA_000033230/TCGA_000050270/TCGA_000087141	8	C->S	lscta	GRAM domain-containing protein 1B	Q80TI0	MOUSE	FKLSCTASN	FKLSCTASN	FKLSCTASN
O95274	rs187190847	161	c->y	vscyn	Ly6/PLAUR domain-containing protein 3	Q91YK8	MOUSE	PVVSCYNAS	PVV+CYNAS	PVVNCYNAS
P43246	CSMC477459	707	c->r	vdcil	DNA mismatch repair protein Msh2	P43247	MOUSE	SIVDCILAR	SIVDCILAR	SIVDCILAR
P43246	CSMC477459	707	c->r	vdcil	DNA mismatch repair protein Msh2	O24617	ARATH	SIVDCILAR	SI DCI AR	SIRDCIFAR
Q93074	CSMC1124712/CSMC1124713	1488	c->y	ltclk	Mediator of RNA polymerase II transcription subunit 12	A2AGH6	MOUSE	LVLTCLKGQ	LVLTCLKGQ	LVLTCLKGQ
Q93074	CSMC1124712/CSMC1124713	1488	c->y	ltclk	Mediator of RNA polymerase II transcription subunit 12	Q9VW47	DROME	LVLTCLKGQ	L+LTCLKGQ	LILTCLKGQ
P28069	CSMC284159	290	c->r	lecr	Pituitary-specific positive transcription factor 1	Q00286	MOUSE	C	C	C
Q9BT17	NXP0000162312/rs141260910	51	c->g	vdcii	Mitochondrial ribosome-associated GTPase 1	Q9VCU5	DROME	KLVDCIIEV	+ VDCI+E+	RNVDCIVEI
Q9BT17	NXP0000162312/rs141260910	51	c->g	vdcii	Mitochondrial ribosome-associated GTPase 1	Q8R2R6	MOUSE	KLVDCIIEV	K VDC+IEV	KSVDCVIEV
Q9H2Y9	rs147528664/rs147528664/rs147528664	119	c->r	rrcly	Solute carrier organic anion transporter family member 5A1	Q8K078	MOUSE	C	C	C
Q9H2Y7	NXP0000230611	1608	c->S	recve	Zinc finger protein 106	O88466	MOUSE	KSRECVEQL	K+REC+EQL	KTRECMEQL
Q9H2Y7	NXP0000230611	1608	c->S	recve	Zinc finger protein 106	Q9VZF4	DROME	KSRECVEQL	S CV L	DSGACVHTL
Q9H2Y7	NXP0000230611	1608	c->S	recve	Zinc finger protein 106	Q9FE91	ARATH	KSRECVEQL	S +CV +	NSGQCVHSI
Q9H2Y7	NXP0000230610/rs145737994	1608	c->y	recve	Zinc finger protein 106	O88466	MOUSE	KSRECVEQL	K+REC+EQL	KTRECMEQL
Q9H2Y7	NXP0000230610/rs145737994	1608	c->y	recve	Zinc finger protein 106	Q9VZF4	DROME	KSRECVEQL	S CV L	DSGACVHTL
Q9H2Y7	NXP0000230610/rs145737994	1608	c->y	recve	Zinc finger protein 106	Q9FE91	ARATH	KSRECVEQL	S +CV +	NSGQCVHSI
Q9H2Y7	rs144352420	1661	c->s	vscla	Zinc finger protein 106	Q9VZF4	DROME	RAVSCLATA	AV C+	AAVRCVQ--
Q9H2Y7	rs144352420	1661	c->s	vscla	Zinc finger protein 106	O88466	MOUSE	RAVSCLATA	RAVSCLATA	RAVSCLATA
P56282	CSMC1172207	74	c->y	qecsq	DNA polymerase epsilon subunit 2	O54956	MOUSE	AVQECSQSV	AVQECSQS+	AVQECSQSM
Q86SJ2	rs111900491/rs111900491	20	c->f	pgcre	Amphoterin-induced protein 2	Q80ZD9	MOUSE	VRPGCRELL	#NAME?	#NAME?
Q8NGE9	CSMC322436	241	c->w	stcas	Olfactory receptor 9Q2	Q8VFK7	MOUSE	TFSTCASHL	FSTCASHL	AFSTCASHL
Q8NGE9	rs149505103	241	c->*	stcas	Olfactory receptor 9Q2	Q8VFK7	MOUSE	TFSTCASHL	FSTCASHL	AFSTCASHL
Q8NGE8	CSMC333822	141	c->y	grctg	Olfactory receptor 4D9	Q60881	MOUSE	SRGRCTGLI	SR C L+	SRQVCHMLV
Q8TCN5	CSMC474526	86	c->s	elcei	Zinc finger protein 507	Q6ZPY5	MOUSE	TQELCEIPA	E CEIPA	KLENCEIPA
Q3ZCM7	rs201477872	12	c->*	gqcgn	Tubulin beta-8 chain	P29517	ARATH	QIGQCGNQI	Q GQCGNQI	QGGQCGNQI
Q3ZCM7	rs201477872	12	c->*	gqcgn	Tubulin beta-8 chain	P08841	DROME	QIGQCGNQI	Q GQCGNQI	QAGQCGNQI
Q3ZCM7	rs201477872	12	c->*	gqcgn	Tubulin beta-8 chain	A2AQ07	MOUSE	QIGQCGNQI	QIGQCGNQI	QIGQCGNQI
Q3ZCM7	rs41304577	303	c->r	aacdp	Tubulin beta-8 chain	A2AQ07	MOUSE	MMAACDPRH	#NAME?	IMAACDPRR
Q3ZCM7	rs41304577	303	c->r	aacdp	Tubulin beta-8 chain	P08841	DROME	MMAACDPRH	MMAACDPRH	MMAACDPRH
Q3ZCM7	rs41304577	303	c->r	aacdp	Tubulin beta-8 chain	A2AQ07	MOUSE	MMAACDPRH	#NAME?	IMAACDPRR
Q3ZCM7	rs41304577	303	c->r	aacdp	Tubulin beta-8 chain	P08841	DROME	MMAACDPRH	MMAACDPRH	MMAACDPRH
P25713	rs199629919	8	c->y	cpcps	Metallothionein-3	P28184	MOUSE	ETCPCPSGG	ETCPCP+GG	ETCPCPTGG
Q86TW2	rs147126229	467	c->g	srcci	Uncharacterized aarF domain-containing protein kinase 1	Q9D0L4	MOUSE	NMSRCCIRA	NMSRCCIRA	NMSRCCIRA
Q8IWS0	rs132630299/rs132630299/rs132630299	45	c->y	hkcml	PHD finger protein 6	Q9D4J7	MOUSE	AHHKCMLFS	AHHKCMLFS	AHHKCMLFS
Q8IWS0	rs132630299/rs132630299/rs132630299	45	c->y	hkcml	PHD finger protein 6	P20659	DROME	AHHKCMLFS	H C + +	CGHDCWVHT
Q8IWS0	VAR_017633/NXP0000314891	45	c->y	hkcml	PHD finger protein 6	Q9D4J7	MOUSE	AHHKCMLFS	AHHKCMLFS	AHHKCMLFS
Q8IWS0	VAR_017633/NXP0000314891	45	c->y	hkcml	PHD finger protein 6	P20659	DROME	AHHKCMLFS	H C + +	CGHDCWVHT
Q8IWS0	NXP0000314895	242	c->Y	ykcml	PHD finger protein 6	Q9D4J7	MOUSE	AHYKCMLFS	AHYKCMLFS	AHYKCMLFS
Q8IWS0	CSMC1138085	292	c->s	igcei	PHD finger protein 6	Q9D4J7	MOUSE	ATIGCEIKA	ATIGCEIKA	ATIGCEIKA
Q8IWS0	CSMC1138085	292	c->s	igcei	PHD finger protein 6	Q8RXD4	ARATH	ATIGCEIKA	A +GC K+	AALGCYNKS
P54707	CSMC696932	226	c->g	qgcrv	Potassium-transporting ATPase alpha chain 2	Q9Z1W8	MOUSE	SSQGCRVDN	SQGC+VDN	FSQGCKVDN
P54707	rs200826692/rs200826692	226	c->r	qgcrv	Potassium-transporting ATPase alpha chain 2	Q9Z1W8	MOUSE	SSQGCRVDN	SQGC+VDN	FSQGCKVDN
Q9Y2T3	rs149389770/rs149389770	24	c->r	wtcpm	Guanine deaminase	Q9R111	MOUSE	STWTCPMEV	STWTCPMEV	STWTCPMEV
P50281	rs199572731	93	c->r	prcgv	Matrix metalloproteinase-14	Q9R0S2	MOUSE	RRPRCGVPD	#NAME?	KKPRCGVPD
Q96D59	NXP0000153015/rs180833376	40	c->g	vecla	RING finger protein 183	Q9V8P9	DROME	FCVECLAHL	FC +CL	FCFKCLCEW
Q96D59	NXP0000153015/rs180833376	40	c->g	vecla	RING finger protein 183	Q8QZS5	MOUSE	FCVECLAHL	FCVECLAHL	FCVECLAHL
Q96D59	NXP0000153015/rs180833376	40	c->g	vecla	RING finger protein 183	Q9FY48	ARATH	FCVECLAHL	FC +CL+ +	FCKDCLSKM
Q96D59	rs190256396	40	c->y	vecla	RING finger protein 183	Q9V8P9	DROME	FCVECLAHL	FC +CL	FCFKCLCEW
Q96D59	rs190256396	40	c->y	vecla	RING finger protein 183	Q8QZS5	MOUSE	FCVECLAHL	FCVECLAHL	FCVECLAHL
Q96D59	rs190256396	40	c->y	vecla	RING finger protein 183	Q9FY48	ARATH	FCVECLAHL	FC +CL+ +	FCKDCLSKM
Q8NH69	NXP0000181497/rs12795560	141	c->g	rvcyl	Olfactory receptor 5W2	Q8VGS3	MOUSE	SSRVCYLLL	S +VC +L+	SKKVCLVLM
Q8NH69	NXP0000181497/rs12795560	141	c->g	rvcyl	Olfactory receptor 5W2	Q4LBB6	DROME	SR-VCYLLL	#NAME?	HKTVCFMLA
Q8NH69	NXP0000181497/rs12795560	141	c->g	rvcyl	Olfactory receptor 5W2	Q8VGS3	MOUSE	SSRVCYLLL	S +VC +L+	SKKVCLVLM
Q8NH69	NXP0000181497/rs12795560	141	c->g	rvcyl	Olfactory receptor 5W2	Q4LBB6	DROME	SR-VCYLLL	#NAME?	HKTVCFMLA
Q9BQ75	rs202133468	55	c->*	kecfl	Protein CMSS1	Q9CZT6	MOUSE	QPKECFLIQ	QP ECFL Q	QPTECFLTQ
Q9BYR7	rs199834493	4	c->r	dccas	Keratin-associated protein 3-2	Q9D638	MOUSE	C	C	C
Q7Z442	rs200975766/rs200975766	152	c->r	fmcef	Polycystic kidney disease protein 1-like 2	Q7TN88	MOUSE	FAFMCEFRV	FAF+CEF V	FAFVCEFGV
Q14C87	rs202052553	362	c->g	ivcqk	Transmembrane protein 132D	Q76HP3	MOUSE	AVIVCQKKA	AVIVCQKK+	AVIVCQKKS
Q6UXZ4	NXP0000138519	305	c->F	slcpv	Netrin receptor UNC5D	Q95TU8	DROME	CTSLCPVD-	#NAME?	DCAACPEDT
Q6UXZ4	NXP0000138519	305	c->F	slcpv	Netrin receptor UNC5D	Q8K1S4	MOUSE	CTSLCPVDG	C +LCPVDG	CATLCPVDG
Q6P1Q9	rs138363960	143	c->y	hkcss	Methyltransferase-like protein 2B	Q8BMK1	MOUSE	EQHKCSSKS	QHKCS S	#NAME?
P03952	CSMC354407	517	c->s	tncwv	Plasma kallikrein	Q91Y47	MOUSE	IYTNCWVTG	#NAME?	VHTECWVTG
O75600	rs150110413/rs150110413	305	c->y	vgcas	2-amino-3-ketobutyrate coenzyme A ligase- mitochondrial	O88986	MOUSE	AVVGCASKA	AVVGCASKA	AVVGCASKA
P17040	rs182131666	715	c->g	dtcmk	Zinc finger and SCAN domain-containing protein 20	H1AB68	YEASX	KCDTCMKSF	C C KSF	HCHICPKSF
Q6PKG0	CSMC449167	864	c->f	ygctp	La-related protein 1	Q6ZQ58	MOUSE	GSYGCTPQS	GSYGCTPQS	GSYGCTPQS
Q5VYS8	rs188666254/rs188666254/rs188666254	690	c->y	ntckv	Terminal uridylyltransferase 7	Q5BLK4	MOUSE	AANTCKVQP	C+ Q	G--DCRAQL
Q53EZ4	rs76392816/rs76392816	443	c->*	pkcni	Centrosomal protein of 55 kDa	Q8BT07	MOUSE	ECPKCNIQY	ECPKC++QY	ECPKCSVQY
O76011	rs200198730	310	c->y	qscqa	Keratin- type I cuticular Ha4	Q61897	MOUSE	QLQSCQAEI	QLQSCQAEI	QLQSCQAEI
O00410	rs202197617	348	c->f	macgl	Importin-5	Q8BKC5	MOUSE	DRMACGLGG	DRMACGLGG	DRMACGLGG
O00411	rs201389191	413	c->w	rvcvv	DNA-directed RNA polymerase- mitochondrial	Q8BKF1	MOUSE	ASRVCVVSV	#NAME?	SSSVCVQSV
O00411	rs201389191	413	c->w	rvcvv	DNA-directed RNA polymerase- mitochondrial	Q8BKF1	MOUSE	ASRVCVVSV	#NAME?	SSSVCVQSV
Q96T53	NXP0000137039/rs143535986	138	c->w	diceg	Ghrelin O-acyltransferase	P0C7A3	MOUSE	SLDICEGKV	SLDICEGKV	SLDICEGKV
P46100	CSMC422486/CSMC422485	2404	c->s	iscvq	Transcriptional regulator ATRX	Q61687	MOUSE	MLISCVQRI	MLI+CVQRI	MLINCVQRI
Q99650	rs148544095	167	c->r	ticyv	Oncostatin-M-specific receptor subunit beta	O70458	MOUSE	NVTICYVSR	NVTIC +	NVTICLMYG
P09382	NXP0000302164	3	c->S	macgl	Galectin-1	P16045	MOUSE	C	C	C
P09382	NXP0000302165/rs113281514	3	c->f	macgl	Galectin-1	P16045	MOUSE	C	C	C
P09382	TCGA_000077181/TCGA_000203547/TCGA_000148470	3	C->Y	macgl	Galectin-1	P16045	MOUSE	C	C	C
P09382	TCGA_000077182/TCGA_000203548/TCGA_000220597/TCGA_000061645/TCGA_000148471/TCGA_000165794	3	C->W	macgl	Galectin-1	P16045	MOUSE	C	C	C
O75936	NXP0000173815	3	c->S	macti	Gamma-butyrobetaine dioxygenase	Q924Y0	MOUSE	C	C	C
O75936	NXP0000173816/rs148033507	3	c->f	macti	Gamma-butyrobetaine dioxygenase	Q924Y0	MOUSE	C	C	C
Q96JP5	rs142799522/rs142799522	115	c->r	llcie	E3 ubiquitin-protein ligase ZFP91	Q62511	MOUSE	PRLLCIEKV	PRL CIEK+	PRLQCIEKL
Q96JP5	rs201279107/rs201279107	115	c->y	llcie	E3 ubiquitin-protein ligase ZFP91	Q62511	MOUSE	PRLLCIEKV	PRL CIEK+	PRLQCIEKL
P43681	CSMC1201121	161	c->r	sscsi	Neuronal acetylcholine receptor subunit alpha-4	P17644	DROME	YKSSCSIDV	#NAME?	FKSSCEIDV
P43681	CSMC1201121	161	c->r	sscsi	Neuronal acetylcholine receptor subunit alpha-4	Q91X60	MOUSE	YKSSCSIDV	YKSSCSIDV	YKSSCSIDV
Q8N865	NXP0000132400/rs149247286	359	c->y	pdctp	Uncharacterized protein C7orf31	Q9D5Y0	MOUSE	SCPDCTPRV	CPDCTPRV	PCPDCTPRV
Q8IV45	NXP0000117469/rs140534558	221	c->s	decri	UNC5C-like protein	Q6R653	MOUSE	SRDECRIHL	SRDECRI L	SRDECRILL
Q8IV42	NXP0000161986/rs34489330	134	c->s	qscyl	L-seryl-tRNA(Sec) kinase	Q9LSK8	ARATH	C	C	C
Q8IV42	NXP0000161986/rs34489330	134	c->s	qscyl	L-seryl-tRNA(Sec) kinase	Q8BP74	MOUSE	EAQSCYLLT	EAQ C+LL	EAQPCHLLA
O43278	CSMC288782	97	c->f	qncnl	Kunitz-type protease inhibitor 1	Q9R097	MOUSE	TTQNCNLAL	TTQNCNLAL	TTQNCNLAL
O43278	CSMC288782	97	c->f	qncnl	Kunitz-type protease inhibitor 1	O04536	ARATH	#NAME?	C+ +L	FVSSCDASL
O43272	rs138400750/rs138400750	218	c->f	lrcie	Proline dehydrogenase 1- mitochondrial	Q9WU79	MOUSE	TFLRCIEAS	L+CI+AS	NLLQCIKAS
O43272	rs138400750/rs138400750	218	c->f	lrcie	Proline dehydrogenase 1- mitochondrial	Q04499	DROME	TFLRCIEAS	F++C+EA	IFIKCLEA-
A4D1E9	VAR_037543/TCGA_000003111/NXP0000123571/rs42663	88	c->w	kdcei	GTP-binding protein 10	Q8K013	MOUSE	KGKDCEIPV	KGKDCE+P	KGKDCEVPA
P63173	NXP0000244302/rs55889083/rs55889083	38	c->r	vrcsr	60S ribosomal protein L38	O22860	ARATH	FKVRCSRYL	FKVRCSRYL	FKVRCSRYL
P63173	NXP0000244302/rs55889083/rs55889083	38	c->r	vrcsr	60S ribosomal protein L38	Q9W5N2	DROME	FKVRCSRYL	FK+RCSR+L	FKIRCSRFL
P63173	NXP0000244302/rs55889083/rs55889083	38	c->r	vrcsr	60S ribosomal protein L38	Q9JJI8	MOUSE	FKVRCSRYL	FKVRCSRYL	FKVRCSRYL
P63173	rs11555571/rs11555571	38	c->lq	vrcsr	60S ribosomal protein L38	O22860	ARATH	FKVRCSRYL	FKVRCSRYL	FKVRCSRYL
P63173	rs11555571/rs11555571	38	c->lq	vrcsr	60S ribosomal protein L38	Q9W5N2	DROME	FKVRCSRYL	FK+RCSR+L	FKIRCSRFL
P63173	rs11555571/rs11555571	38	c->lq	vrcsr	60S ribosomal protein L38	Q9JJI8	MOUSE	FKVRCSRYL	FKVRCSRYL	FKVRCSRYL
Q9Y5N6	CSMC313810	35	c->w	vkcvg	Origin recognition complex subunit 6	Q9WUJ8	MOUSE	SRVKCVGLS	S+VKCV LS	SKVKCVSLS
Q8NDB2	NXP0000075035/rs73836621/rs73836621/rs73836621	300	c->f	slcqn	B-cell scaffold protein with ankyrin repeats	Q80VH0	MOUSE	GESLCQNSI	G+SLCQ SI	GKSLCQKSI
Q8NDB2	CSMC585328	349	c->f	lhcaa	B-cell scaffold protein with ankyrin repeats	Q80VH0	MOUSE	TLLHCAAKF	TLLHCAAKF	TLLHCAAKF
Q9ULK0	NXP0000160697/rs146402367	645	c->f	ivcss	Glutamate receptor ionotropic- delta-1	Q61627	MOUSE	TLIVCSSYT	TLIVCSSYT	TLIVCSSYT
Q9ULK4	rs142771022/rs142771022/rs142771022/rs142771022	82	c->f	ydcla	Mediator of RNA polymerase II transcription subunit 23	Q80YQ2	MOUSE	FLYDCLAMA	FLYDCLAMA	FLYDCLAMA
Q8NGM1	rs150289014	71	c->y	dacfs	Olfactory receptor 4C15	Q60878	MOUSE	FLDACFSSV	F+D C+SS	FIDTCYSSC
O95258	TCGA_000008542/TCGA_000026143	245	C->Y	ftcgl	Brain mitochondrial carrier protein 1	Q9CR58	MOUSE	SSFTCGLAG	SSFTCGL G	SSFTCGLVG
O95258	rs41304520/rs41304520	245	c->w	ftcgl	Brain mitochondrial carrier protein 1	Q9CR58	MOUSE	SSFTCGLAG	SSFTCGL G	SSFTCGLVG
P38570	VAR_008885/NXP0000252120	1041	c->s	racay	Integrin alpha-E	Q60677	MOUSE	QERACAYSS	QE AC	QEPACGSDP
P01127	rs201522786	12	c->f	slccy	Platelet-derived growth factor subunit B	P31240	MOUSE	FLSLCCYLR	FL LCCYLR	FLPLCCYLR
Q86UQ4	rs201830095	3121	c->g	gkcdq	ATP-binding cassette sub-family A member 13	Q5SSE9	MOUSE	LSGKCDQEI	LSGKCD+EI	LSGKCDEEI
Q9P2T1	rs199685468/rs199685468/rs199685468/rs199685468	224	c->f	cscpg	GMP reductase 2	Q9DCZ1	MOUSE	GGCSCPGDV	GGC+CPGDV	GGCTCPGDV
O15344	VAR_013758/NXP0000313543	266	c->r	eecdl	E3 ubiquitin-protein ligase Midline-1	O70583	MOUSE	LTEECDLLI	LTEECDLLI	LTEECDLLI
P43146	CSMC190377/NXP0000265450	352	c->y	fectv	Netrin receptor DCC	P70211	MOUSE	IEFECTVSG	IEFEC VSG	IEFECAVSG
P43146	CSMC190377/NXP0000265450	352	c->y	fectv	Netrin receptor DCC	O97394	DROME	IEFECTVSG	+C VS	ATLQCKVSS
Q8N9N2	rs202165138/rs202165138/rs202165138	225	c->y	qtcem	Activating signal cointegrator 1 complex subunit 1	Q9D8Z1	MOUSE	IQQTCEMLQ	IQQTCE+LQ	IQQTCEILQ
Q9Y2Y1	rs200993647	5	c->y	lfcpg	DNA-directed RNA polymerase III subunit RPC10	P36958	DROME	C	C	C
Q9Y2Y1	rs200993647	5	c->y	lfcpg	DNA-directed RNA polymerase III subunit RPC10	Q9CQZ7	MOUSE	MLLFCPGCG	MLLFCPGCG	MLLFCPGCG
Q15181	CSMC137542/NXP0000161244	242	c->f	iscmn	Inorganic pyrophosphatase	Q9D819	MOUSE	KGISCMNTT	KGISCMNTT	KGISCMNTT
Q14586	rs147319733/rs147319733	327	c->r	ekcgd	Zinc finger protein 267	Q7TSH9	MOUSE	KCEKCGDSL	C +CG S	TCTECGKSF
O75093	rs148321620	961	c->s	rdcev	Slit homolog 1 protein	Q80TR4	MOUSE	KGRDCEVSL	KGR CEVSL	KGRHCEVSL
O75093	rs148321620	961	c->s	rdcev	Slit homolog 1 protein	P24014	DROME	KGRDCEVSL	G+ CE +	HGKHCEFMI
Q96Q89	rs202221525	1177	c->y	vecsh	Kinesin-like protein KIF20B	Q80WE4	MOUSE	QKVECSHSA	QK EC	QKDECKRLV
Q96Q89	VAR_030187/NXP0000161646/rs1886996	1177	c->r	vecsh	Kinesin-like protein KIF20B	Q80WE4	MOUSE	QKVECSHSA	QK EC	QKDECKRLV
O75132	rs200981350	8	c->f	ktcpk	Zinc finger BED domain-containing protein 4	Q80WQ9	MOUSE	NLKTCPKED	#NAME?	KQETCPKGD
P16083	NXP0000114640/rs151077579	35	c->y	qgctv	Ribosyldihydronicotinamide dehydrogenase [quinone]	Q9JI75	MOUSE	SRQGCTVTV	S+QGCTVTV	SKQGCTVTV
Q99996	rs187255726/rs187255726	882	c->y	yacll	A-kinase anchor protein 9	Q70FJ1	MOUSE	EEYACLLKV	EY CLLK+	REYTCLLKI
Q99996	NXP0000118903/rs141039834/rs141039834	1156	c->r	alcsl	A-kinase anchor protein 9	Q70FJ1	MOUSE	DKALCSLKE	++ALCSLK+	EEALCSLKD
P62495	TCGA_000053839/TCGA_000125319	335	C->-	lhcqg	Eukaryotic peptide chain release factor subunit 1	Q8BWY3	MOUSE	YVLHCQGTE	YVLHCQGTE	YVLHCQGTE
Q16678	rs104894979	470	c->y	rrcig	Cytochrome P450 1B1	Q9SD85	ARATH	GKRRCIGEE	G+R C G	GRRICAGLS
Q16678	rs104894979	470	c->y	rrcig	Cytochrome P450 1B1	Q64429	MOUSE	GKRRCIGEE	GKRRCIGEE	GKRRCIGEE
Q16678	rs104894979	470	c->y	rrcig	Cytochrome P450 1B1	Q95078	DROME	GKRRCIGEE	G+R C+G+	GRRMCLGDV
Q86UN2	CSMC976324	7	c->y	gccve	Reticulon-4 receptor-like 1	Q8K0S5	MOUSE	RKGCCVELL	RKGCCVELL	RKGCCVELL
Q9H3U1	rs200208319/rs200208319	258	c->r	aachl	Protein unc-45 homolog A	Q99KD5	MOUSE	SLAACHLLQ	SLAACHLLQ	SLAACHLLQ
P17752	CSMC541774	252	c->r	fhctq	Tryptophan 5-hydroxylase 1	Q8CGV2	MOUSE	RVFHCTQYV	RVFHCTQYV	RVFHCTQYV
Q5BVD1	rs183674913/rs183674913	56	c->*	sscnk	TPA-induced transmembrane protein	Q8C5C9	MOUSE	PWSSCNKNV	PWS CNK+V	PWSPCNKSV
Q9H344	NXP0000180231/rs150822863	241	c->f	ntcvs	Olfactory receptor 51I2	Q9SSR7	ARATH	ALNTCVSHI	+L +C +	SLTSCQVKV
Q9H344	NXP0000180231/rs150822863	241	c->f	ntcvs	Olfactory receptor 51I2	Q6W049	MOUSE	ALNTCVSHI	AL+TC SH+	ALSTCSSHL
O76036	CSMC297961	14	c->y	glcls	Natural cytotoxicity triggering receptor 1	Q8C567	MOUSE	CVGLCLSQR	C+GLCLSQR	CLGLCLSQR
Q00610	CSMC473131	870	c->r	egcee	Clathrin heavy chain 1	P29742	DROME	IHEGCEEPA	#NAME?	VHEGCVEPA
Q00610	CSMC473131	870	c->r	egcee	Clathrin heavy chain 1	Q68FD5	MOUSE	IHEGCEEPA	IHEGCEEPA	IHEGCEEPA
Q5SRE5	rs138048638	408	c->y	tacev	Nucleoporin NUP188 homolog	Q6ZQH8	MOUSE	IDTACEVLA	IDTACEVLA	IDTACEVLA
Q5SRE7	rs199709517/rs199709517/rs199709517	3	c->s	macls	Phytanoyl-CoA dioxygenase domain-containing protein 1	Q9DB26	MOUSE	C	C	C
O00471	rs201751109	111	c->s	kvchl	Exocyst complex component 5	Q3TPX4	MOUSE	ATKVCHLGD	ATKVCHLGD	ATKVCHLGD
O00476	rs151018667/rs151018667	326	c->s	lscgl	Sodium-dependent phosphate transport protein 4	Q8GX78	ARATH	LTLSC--GL	L ++C G	LCMACSQGS
P09544	VAR_052954/NXP0000129301/rs1051751	294	c->f	rvcnl	Protein Wnt-2	P28465	DROME	AGRVCNLTS	+GR C T	SGRTCQRTG
P09544	VAR_052954/NXP0000129301/rs1051751	294	c->f	rvcnl	Protein Wnt-2	O70283	MOUSE	AGRVCNLTS	AGRVC+ TS	AGRVCSKTS
P08631	CSMC723150	482	c->f	encpe	Tyrosine-protein kinase HCK	Q9V9J3	DROME	RPENCPEEL	#NAME?	QPPNCEPRL
P08631	CSMC723150	482	c->f	encpe	Tyrosine-protein kinase HCK	P05480	MOUSE	RPENCPEEL	P CPE L	CPPECPESL
P08631	CSMC723150	482	c->f	encpe	Tyrosine-protein kinase HCK	Q2MHE4	ARATH	RPENCPEEL	P +C L	LPASCQPAL
Q99679	CSMC1104978	245	c->r	qacpd	Probable G-protein coupled receptor 21	Q8BX79	MOUSE	EVQACPDKR	E Q CPDKR	EPQTCPDKR
Q99677	CSMC1125705	31	c->r	ntciv	Lysophosphatidic acid receptor 4	Q8BLG2	MOUSE	ANNTCIVDD	ANNTCIVDD	ANNTCIVDD
O00566	CSMC120003/NXP0000053289	14	c->s	erclt	U3 small nucleolar ribonucleoprotein protein MPP10	Q810V0	MOUSE	TLERCLTEV	TLERCL E+	TLERCLREI
P00441	VAR_008717/NXP0000299587/rs121912448	7	c->f	avcvl	Superoxide dismutase [Cu-Zn]	P61851	DROME	TKAVCVLKG	KAVCV+ G	VKAVCVING
P00441	VAR_008717/NXP0000299587/rs121912448	7	c->f	avcvl	Superoxide dismutase [Cu-Zn]	P08228	MOUSE	TKAVCVLKG	KAVCVLKG	MKAVCVLKG
O43252	rs112176963	212	c->r	ndcvq	Bifunctional 3'-phosphoadenosine 5'-phosphosulfate synthase 1	Q60967	MOUSE	DVNDCVQQV	DVNDCVQQV	DVNDCVQQV
P53609	rs145443352	225	c->s	tfcgi	Geranylgeranyl transferase type-1 subunit beta	Q8BUY9	MOUSE	GSTFCGIAS	GSTFCGIAS	GSTFCGIAS
P53609	rs145443352	225	c->s	tfcgi	Geranylgeranyl transferase type-1 subunit beta	O80642	ARATH	GSTFCGIAS	G+T+C IAS	GATYCAIAS
Q8WVV4	VAR_028760/NXP0000315844	444	c->y	etctg	Protein POF1B	Q8K4L4	MOUSE	VSETCTGPM	VSETCTGP	VSETCTGPT
P04637	VAR_005877/CSMC10647/CSMC303850/CSMC166379/NXP0000246820	135	c->f	mfcql	Cellular tumor antigen p53	P02340	MOUSE	NKMFCQLAK	NK+FCQLAK	NKLFCQLAK
P04637	VAR_044753/CSMC44829/CSMC221571/NXP0000246825	135	c->g	mfcql	Cellular tumor antigen p53	P02340	MOUSE	NKMFCQLAK	NK+FCQLAK	NKLFCQLAK
P04637	VAR_044754/CSMC10684/CSMC308319/NXP0000246821	135	c->r	mfcql	Cellular tumor antigen p53	P02340	MOUSE	NKMFCQLAK	NK+FCQLAK	NKLFCQLAK
P04637	VAR_005876/CSMC44910/CSMC96501/CSMC300819/CSMC44643/NXP0000246822	135	c->s	mfcql	Cellular tumor antigen p53	P02340	MOUSE	NKMFCQLAK	NK+FCQLAK	NKLFCQLAK
P04637	VAR_045792/CSMC46309/NXP0000246819	135	c->t	mfcql	Cellular tumor antigen p53	P02340	MOUSE	NKMFCQLAK	NK+FCQLAK	NKLFCQLAK
P04637	VAR_044755/CSMC44219/CSMC437601/NXP0000246824	135	c->w	mfcql	Cellular tumor antigen p53	P02340	MOUSE	NKMFCQLAK	NK+FCQLAK	NKLFCQLAK
P04637	VAR_044756/CSMC674226/CSMC99601/CSMC10801/NXP0000246823	135	c->y	mfcql	Cellular tumor antigen p53	P02340	MOUSE	NKMFCQLAK	NK+FCQLAK	NKLFCQLAK
Q8WUW1	rs77709987	43	c->f	mscrs	Protein BRICK1	Q91VR8	MOUSE	FDMSCRSRL	FDMSCRSRL	FDMSCRSRL
O75376	rs138200388/rs138200388	2403	c->r	iacap	Nuclear receptor corepressor 1	Q60974	MOUSE	TPIACAPSA	T IACAPSA	TQIACAPSA
Q6P2H3	CSMC680198	680	c->s	asclq	Centrosomal protein of 85 kDa	Q8BMK0	MOUSE	ELASCLQDL	ELASCLQDL	ELASCLQDL
P20823	VAR_010557/NXP0000194723	241	c->g	aeciq	Hepatocyte nuclear factor 1-alpha	P22361	MOUSE	NRAECIQRG	NRAECIQRG	NRAECIQRG
A6NLU0	TCGA_000171753	14	C->F	pvclk	Ret finger protein-like 4A	Q8VH31	MOUSE	RCPVCLKDL	C C + L	NCYFCFRCL
A6NLU0	TCGA_000171753	14	C->F	pvclk	Ret finger protein-like 4A	Q8RXD4	ARATH	RCPVCLKDL	#NAME?	KCPICLSLY
O15537	VAR_008234/NXP0000316623/rs1800001	142	c->w	grcdi	Retinoschisin	Q9Z1L4	MOUSE	TQGRCDIDE	TQGRCDIDE	TQGRCDIDE
O15537	rs61753160	142	c->*h	grcdi	Retinoschisin	Q9Z1L4	MOUSE	TQGRCDIDE	TQGRCDIDE	TQGRCDIDE
O15537	VAR_008260/NXP0000316659/rs281865369	219	c->g	lecvs	Retinoschisin	Q9Z1L4	MOUSE	ELLECVSKC	ELLEC SKC	ELLECASKC
O15537	VAR_008260/NXP0000316659/rs281865369	219	c->g	lecvs	Retinoschisin	Q94887	DROME	C	C	C
O15537	rs281865370	219	c->a	lecvs	Retinoschisin	Q9Z1L4	MOUSE	ELLECVSKC	ELLEC SKC	ELLECASKC
O15537	rs281865370	219	c->a	lecvs	Retinoschisin	Q94887	DROME	C	C	C
O15537	VAR_008261/NXP0000316658	219	c->r	lecvs	Retinoschisin	Q9Z1L4	MOUSE	ELLECVSKC	ELLEC SKC	ELLECASKC
O15537	VAR_008261/NXP0000316658	219	c->r	lecvs	Retinoschisin	Q94887	DROME	C	C	C
O15537	VAR_008262/NXP0000316661/rs104894929	223	c->r	skca	Retinoschisin	Q9Z1L4	MOUSE	C	C	C
O15539	CSMC530235	12	c->f	hscle	Regulator of G-protein signaling 5	O08850	MOUSE	LPHSCLERA	LPHSCLERA	LPHSCLERA
O15539	CSMC898829	12	c->y	hscle	Regulator of G-protein signaling 5	O08850	MOUSE	LPHSCLERA	LPHSCLERA	LPHSCLERA
P48048	CSMC924831	308	c->y	atcqv	ATP-sensitive inward rectifier potassium channel 1	O88335	MOUSE	TSATCQVRT	TSATCQVRT	TSATCQVRT
Q8WWZ7	rs201093486/rs201093486	159	c->y	agcsk	ATP-binding cassette sub-family A member 5	Q8K448	MOUSE	SRAGCSKSC	SR GCSK+C	SREGCSKTC
Q8N8J7	NXP0000085485/rs78282872	2	c->w	mcsa	Uncharacterized protein C4orf32	Q9CZL2	MOUSE	C	C	C
Q5VST9	rs201781739/rs201781739	3911	c->g	lqcel	Obscurin	A2AAJ9	MOUSE	ATLQCELSE	A+L+CELS	ASLRCELSV
Q5VST9	rs62623391/rs62623391	3942	c->g	qgcta	Obscurin	A2AAJ9	MOUSE	RLQGCTAEL	R QGC AEL	RQQGCVAEL
Q8NCE0	rs200786413/rs200786413/rs200786413	439	c->y	pecmk	tRNA-splicing endonuclease subunit Sen2	Q9M1E8	ARATH	ESPECMKRI	P C++	NLPLCLEDY
Q8NCE0	rs200786413/rs200786413/rs200786413	439	c->y	pecmk	tRNA-splicing endonuclease subunit Sen2	Q6P7W5	MOUSE	ESPECMKRI	E+PECMKRI	ETPECMKRI
Q9H1H9	CSMC595295/CSMC1144120	929	c->f	shckd	Kinesin-like protein KIF13A	Q9EQW7	MOUSE	TFSHCKDYV	TFSHCKDYV	TFSHCKDYV
Q8WWQ8	CSMC404587	1666	c->s	vachq	Stabilin-2	Q8R4U0	MOUSE	HVVACHQLL	HVVAC QLL	HVVACQQLL
Q92764	rs199649057	271	c->f	mrcqy	Keratin- type I cuticular Ha5	Q62168	MOUSE	EEMRCQYET	EEMRCQYET	EEMRCQYET
Q92764	rs199649057	271	c->f	mrcqy	Keratin- type I cuticular Ha6	Q62168	MOUSE	EEMRCQYET	EEMRCQYET	EEMRCQYET
Q5THR3	rs74331464	998	c->w	cgcsl	EF-hand calcium-binding domain-containing protein 6	Q6P1E8	MOUSE	EECGCSLTE	#NAME?	QECGCPLKE
P62955	CSMC192966/NXP0000283840	4	c->s	shcss	Voltage-dependent calcium channel gamma-7 subunit	P62956	MOUSE	C	C	C
Q8NBS3	CSMC241663/NXP0000294731	105	c->f	ggcvl	Sodium bicarbonate transporter-like protein 11	A2AJN7	MOUSE	TSGGCVLLH	#NAME?	ATGGCVLLH
Q9C0D4	rs200699063	343	c->y	ancla	Zinc finger protein 518B	B2RRE4	MOUSE	VPANCLAQL	VP NCLAQL	VPTNCLAQL
P48506	rs142824575/rs142824575	501	c->y	dgcgk	Glutamate--cysteine ligase catalytic subunit	P97494	MOUSE	VVDGCGKAQ	VVDGC KAQ	VVDGCSKAQ
Q8NGA5	rs78394835	98	c->f	vacan	Olfactory receptor 10H4	Q8IS44	DROME	TFVACANQM	V C +	PDVVCDFYI
Q8NGA5	rs78394835	98	c->f	vacan	Olfactory receptor 10H4	Q9LJI2	ARATH	TFVACANQM	#NAME?	SLQACGVAY
Q8NGA5	rs78394835	98	c->f	vacan	Olfactory receptor 10H4	Q8VBW9	MOUSE	TFVACANQM	TF+ACANQ+	TFIACANQL
Q6ZRI8	CSMC487960	339	c->y	ppchs	Rho GTPase-activating protein 36	B1AUC7	MOUSE	LMPPCHSDT	LMPPCHSDT	LMPPCHSDT
Q92610	CSMC701554	353	c->f	sicsd	Zinc finger protein 592	Q8BHZ4	MOUSE	PRSICSDSS	PRSICSDSS	PRSICSDSS
Q92610	CSMC270635	866	c->r	cscem	Zinc finger protein 592	Q8BHZ4	MOUSE	YKCSCEMVF	YKCSCEMVF	YKCSCEMVF
P46663	rs139063137	158	c->r	vtcvl	B1 bradykinin receptor	Q61125	MOUSE	ARVTCVLIW	A+VTC+LIW	AQVTCLLIW
P78545	rs143610955/rs143610955	5	c->r	atcei	ETS-related transcription factor Elf-3	Q3UPW2	MOUSE	MAATCEISN	MAATCEISN	MAATCEISN
P01100	rs202084337	17	c->g	srcss	Proto-oncogene c-Fos	P01101	MOUSE	SSSRCSSAS	SSSRCSSAS	SSSRCSSAS
O75746	CSMC1009558	85	c->y	vlcap	Calcium-binding mitochondrial carrier protein Aralar1	Q8BH59	MOUSE	ESVLCAPDS	ESVLCAPDS	ESVLCAPDS
O75746	CSMC1009558	85	c->y	vlcap	Calcium-binding mitochondrial carrier protein Aralar1	Q9VA73	DROME	ESVLCAPDS	E +LC PD+	EGLLCTPDA
P61968	CSMC395865	165	c->f	kvc	LIM domain transcription factor LMO4	P61969	MOUSE	C	C	C
Q92935	rs147478684	584	c->r	ptcvd	Exostosin-like 1	Q9JKV7	MOUSE	EAPTCVDVL	E PTCVDVL	ETPTCVDVL
Q92935	rs147478684	584	c->r	ptcvd	Exostosin-like 1	Q9V730	DROME	EAPTCVDVL	++ C D+L	QSSNCEDIL
O94813	CSMC213705/NXP0000083662	1053	c->s	skcil	Slit homolog 2 protein	Q9R1B9	MOUSE	HDSKCILTP	HDSKCILTP	HDSKCILTP
O94813	CSMC213705/NXP0000083662	1053	c->s	skcil	Slit homolog 2 protein	P24014	DROME	HDSKCILTP	+ +KC+	NGAKCMDHF
A6NCW7	rs201998068	357	c->s	tvcsi	Inactive ubiquitin carboxyl-terminal hydrolase 17-like protein 4	Q61068	MOUSE	EVTVCSITS	+VT C +TS	KVTRCDVTS
Q5HYA8	rs138783896/rs138783896	173	c->r	vrcep	Meckelin	Q8BR76	MOUSE	RCVRCEPTF	RCVRCEPTF	RCVRCEPTF
Q5HYA8	rs138783896/rs138783896	173	c->r	vrcep	Meckelin	P15215	DROME	C	C	C
P33402	CSMC287249	426	c->y	spcvd	Guanylate cyclase soluble subunit alpha-2	Q9ERL9	MOUSE	LGSPCVDKL	LGSPCVD+L	LGSPCVDRL
Q9NY64	NXP0000153524/rs115668237/rs115668237	413	c->w	gicvl	Solute carrier family 2- facilitated glucose transporter member 8	Q9JIF3	MOUSE	ATGICVLTN	ATGICVLTN	ATGICVLTN
Q9Y5Q8	rs183668839/rs183668839	242	c->y	rvctn	General transcription factor 3C polypeptide 5	Q8R2T8	MOUSE	WRRVCTNPV	W++ CTNP+	WKKACTNPI
Q9H5V8	rs146578482/rs146578482	221	c->s	rlcii	CUB domain-containing protein 1	Q5U462	MOUSE	IKRLCIIES	IKRLCIIES	IKRLCIIES
Q7L2J0	CSMC373288	324	c->y	incrd	7SK snRNA methylphosphate capping enzyme	Q8K3A9	MOUSE	TAINCRDEV	TAINCRDEV	TAINCRDEV
Q9UQL6	rs200621734/rs200621734	982	c->g	arcfg	Histone deacetylase 5	Q9Z2V6	MOUSE	VTARCFGHL	VTARCFGHL	VTARCFGHL
O60494	CSMC683780	3064	c->y	mhcly	Cubilin	Q9JLB4	MOUSE	NDMHCLYTI	N+++C+Y++	NNVYCVYSL
Q3SXY8	rs144641092/rs144641092	8	c->g	asccg	ADP-ribosylation factor-like protein 13B	Q640N2	MOUSE	LMASCCGWF	LMA+CC F	LMANCCNLF
Q8WTR4	CSMC931991	340	c->y	sicsl	Glycerophosphodiester phosphodiesterase domain-containing protein 5	Q640M6	MOUSE	NQSICSLAE	NQSICSLAE	NQSICSLAE
Q06136	rs201675753	121	c->y	vncag	3-ketodihydrosphingosine reductase	Q6GV12	MOUSE	MLVNCAGMA	MLVNCAG +	MLVNCAGTS
Q16254	rs139952669	362	c->w	recms	Transcription factor E2F4	Q8R0K9	MOUSE	PTRECMSSE	PTRECMSSE	PTRECMSSE
Q12882	NXP0000006495	671	c->G	lscph	Dihydropyrimidine dehydrogenase [NADP(+)]	Q8CHR6	MOUSE	LNLSCPHGM	LNLSCPHGM	LNLSCPHGM
O00458	rs140670758/rs140670758/rs140670758/rs140670758	178	c->y	iicdg	Interferon-related developmental regulator 1	P19182	MOUSE	KKIICDGSA	KKIICDG+A	KKIICDGAA
Q9UL46	TCGA_000040748/TCGA_000165287/TCGA_000058921	118	C->F	ekcil	Proteasome activator complex subunit 2	P97372	MOUSE	LKEKCILVI	LKEKCILVI	LKEKCILVI
Q5VTQ0	CSMC1145284	585	c->y	declv	Tetratricopeptide repeat protein 39B	A2ACP1	MOUSE	VDDECLVKL	DD+CLVKL	ADDDCLVKL
Q9UL41	NXP0000314784/rs138344782	10	c->s	dwcrg	Paraneoplastic antigen Ma3	Q8JZW8	MOUSE	LQDWCRGEH	LQDWCRGEH	LQDWCRGEH
Q7Z4N2	CSMC316203	1603	c->s	tec	Transient receptor potential cation channel subfamily M member 1	Q2TV84	MOUSE	C	C	C
Q3KP44	NXP0000087336/rs76363118	351	c->f	ifckn	Ankyrin repeat domain-containing protein 55	Q3EC11	ARATH	NQIFCKNKK	#NAME?	DKIFCGKLG
Q3KP44	NXP0000087336/rs76363118	351	c->f	ifckn	Ankyrin repeat domain-containing protein 55	Q8BLD6	MOUSE	NQIFCKNKK	NQIFCKNKK	NQIFCKNKK
O95999	VAR_013213/NXP0000002615	57	c->r	iscrt	B-cell lymphoma/leukemia 10	Q9Z0H7	MOUSE	EEISCRTSS	EEISCRTSS	EEISCRTSS
Q9H2G2	CSMC537097	86	c->s	ascdh	STE20-like serine/threonine-protein kinase	Q8T0S6	DROME	ILASCDHPN	I+ CD P	IMQQCDSPY
Q9H2G2	CSMC537097	86	c->s	ascdh	STE20-like serine/threonine-protein kinase	E9P9A1	YEASX	ILASCD-HP	IL+SC+ HP	ILSSCNPHP
Q9H2G2	CSMC537097	86	c->s	ascdh	STE20-like serine/threonine-protein kinase	O54988	MOUSE	ILASCDHPN	ILASCDHPN	ILASCDHPN
O43166	rs80123601	442	c->*	sgces	Signal-induced proliferation-associated 1-like protein 1	Q8C0T5	MOUSE	SFSGCESAS	SFSGCES S	SFSGCESTS
O15354	rs142854495	492	c->y	mnctv	Probable G-protein coupled receptor 37	Q9QY42	MOUSE	SQMNCTVVA	SQMNCTVVA	SQMNCTVVA
P15529	VAR_035828/CSMC33592/NXP0000015220	228	c->y	vkcrf	Membrane cofactor protein	O88174	MOUSE	KVVKCRFPV	KVVKC PV	KVVKCPNPV
P15529	VAR_035828/CSMC33592/NXP0000015220	228	c->y	vkcrf	Membrane cofactor protein	Q09101	DROME	KVVKCRFPV	KV++C PV	KVIQCVMPV
Q14331	rs180719141	155	c->r	nscfi	Protein FRG1	P97376	MOUSE	ASNSCFIRC	ASNSCFIRC	ASNSCFIRC
Q9H7X7	TCGA_000163092/TCGA_000075414/TCGA_000121756/TCGA_000127718/TCGA_000172692	12	C->-	gpces	Rab-like protein 5	Q9DAI2	MOUSE	FVGPCESGK	FVGPCESGK	FVGPCESGK
P60372	CSMC579462	4	c->y	svcss	Keratin-associated protein 10-4	A2A5X5	MOUSE	C	C	C
P24071	NXP0000273214/rs147036661/rs147036661/rs147036661/rs147036661	14	c->s	vlclg	Immunoglobulin alpha Fc receptor	P0C191	MOUSE	CLVLCLGQR	C+ LC+ Q	CIGLCVLQV
Q5T7B8	rs201189519	583	c->s	dkcsp	Kinesin-like protein KIF24	Q6NWW5	MOUSE	SEDKCSPKK	DKCSPKK	PGDKCSPKK
Q5T7B8	rs150946607	1341	c->r	skciq	Kinesin-like protein KIF24	Q6NWW5	MOUSE	LKSKCIQSL	LKS+CIQSL	LKSRCIQSL
P35527	rs199526457	432	c->y	iecqn	Keratin- type I cytoskeletal 9	Q6RHW0	MOUSE	QEIECQNQE	E ECQ+QE	AETECQSQE
P35520	VAR_002179/NXP0000297374	165	c->y	yrcii	Cystathionine beta-synthase	Q91WT9	MOUSE	RGYRCIIVM	#NAME?	KGYRCIIVM
P35520	VAR_008085/NXP0000297427	370	c->y	qrcvv	Cystathionine beta-synthase	Q91WT9	MOUSE	EGQRCVVIL	EGQRCVVIL	EGQRCVVIL
P05108	rs1130841	16	c->y	kgcqt	Cholesterol side-chain cleavage enzyme- mitochondrial	Q9QZ82	MOUSE	LVKGCQTFL	LVKGCQ FL	LVKGCQPFL
Q8TEY5	CSMC268256	153	c->y	dscmv	Cyclic AMP-responsive element-binding protein 3-like protein 4	Q9D2A5	MOUSE	VPDSCMVSE	VPD+C VS	VPDACTVSG
Q8TEY5	rs147271626/rs147271626/rs147271626/rs147271626/rs147271626	153	c->s	dscmv	Cyclic AMP-responsive element-binding protein 3-like protein 4	Q9D2A5	MOUSE	VPDSCMVSE	VPD+C VS	VPDACTVSG
Q8NGZ5	rs201458920	115	c->y	tecvl	Olfactory receptor 2G2	P23275	MOUSE	GSTECVLPA	G+TEC+L	GATECILLV
P20809	TCGA_000112531	3	C->G	mncvc	Interleukin-11	P47873	MOUSE	C	C	C
Q96DC7	rs200667111	406	c->r	vlcnv	Transmembrane and coiled-coil domain-containing protein 6	Q8BQX5	MOUSE	LTVLCNVAE	LTVLCNV E	LTVLCNVVE
Q9ULW6	rs143008434	331	c->w	tgcei	Nucleosome assembly protein 1-like 2	P51860	MOUSE	YSTGCEIDW	Y+TGC+IDW	YATGCDIDW
Q9ULW0	CSMC1193790	301	c->y	kgcti	Targeting protein for Xklp2	A2APB8	MOUSE	VTKGCTIVK	T+GCTI+K	GTRGCTIIK
Q8IZF5	rs145462360/rs145462360/rs145462360	818	c->g	vfcll	Probable G-protein coupled receptor 113	Q58Y75	MOUSE	NMVFCLLAA	NMV CLL A	NMVICLLVA
Q8IZF5	rs145462360/rs145462360/rs145462360	818	c->g	vfcll	Probable G-protein coupled receptor 113	Q9V5N8	DROME	NMVFCLLAA	N+V C+ A	NIVLCVFCA
Q8IZF3	NXP0000112823/rs115095434	11	c->w	miccl	Probable G-protein coupled receptor 115	Q9D2L6	MOUSE	ATMICCLVF	M+CCLVF	IAMVCCLVF
Q8IZF3	CSMC381582	419	c->f	vlcli	Probable G-protein coupled receptor 115	Q9V817	DROME	SLVLCLIIE	++C+I+	ISLICIILT
Q8IZF3	CSMC381582	419	c->f	vlcli	Probable G-protein coupled receptor 115	Q9D2L6	MOUSE	SLVLCLIIE	SLVLCL+IE	SLVLCLVIE
O15514	NXP0000038879/rs148033992	99	c->s	lacla	DNA-directed RNA polymerase II subunit RPB4	Q9D7M8	MOUSE	FELACLANL	FELACLANL	FELACLANL
Q2KJY2	rs200690142	1463	c->w	mrcet	Kinesin-like protein KIF26B	Q7TNC6	MOUSE	GMMRCETAT	G ++CE	G-VKCEPLP
P50053	rs142672179/rs142672179	47	c->*	nsctv	Ketohexokinase	P97328	MOUSE	ASNSCTVLS	ASNSCTVLS	ASNSCTVLS
Q96EK5	NXP0000161569/rs149706162	265	c->y	klcfm	KIF1-binding protein	Q6ZPU9	MOUSE	INKLCFMEA	INKLCFMEA	INKLCFMEA
Q8N7B1	rs147502018	90	c->y	qgcfd	HORMA domain-containing protein 2	Q5SQP1	MOUSE	WIQGCFDAL	WIQGCFDAL	WIQGCFDAL
P30542	rs202039790/rs202039790	46	c->y	tfcfi	Adenosine receptor A1	Q60612	MOUSE	DATFCFIVS	DATFCFIVS	DATFCFIVS
Q9UDX3	NXP0000304928/rs188527804/rs188527804	355	c->r	ltclq	SEC14-like protein 4	Q99J08	MOUSE	GSLTCLQAG	G+LTC + G	GTLTCSEPG
Q8NHB7	CSMC732218	189	c->s	lscvd	Olfactory receptor 5K1	Q7TS48	MOUSE	YRLSCVDPY	YRLSC DP+	YRLSCTDPF
P10721	TCGA_000089400/TCGA_000091650/TCGA_000178128	714	C->S	sscsd	Mast/stem cell growth factor receptor Kit	P05532	MOUSE	KESSCSDST	E SC DS+	TEPSC-DSS
Q9Y2G3	rs189507277	422	c->y	recsi	Probable phospholipid-transporting ATPase IF	Q9XIE6	ARATH	QFRECSING	#NAME?	EFFKCSIGG
Q9Y2G3	rs189507277	422	c->y	recsi	Probable phospholipid-transporting ATPase IF	P98197	MOUSE	QFRECSING	F+EC I G	AFKECCIEG
P09132	rs201763038/rs201763038/rs201763038/rs201763038	3	c->f	macaa	Signal recognition particle 19 kDa protein	Q9D7A6	MOUSE	C	C	C
Q08493	rs200889967/rs200889967/rs200889967	216	c->f	dwcld	cAMP-specific 3'-5'-cyclic phosphodiesterase 4C	O89084	MOUSE	ELDWCLDQL	ELDWCL+QL	ELDWCLEQL
Q08493	rs200889967/rs200889967/rs200889967	216	c->f	dwcld	cAMP-specific 3'-5'-cyclic phosphodiesterase 4C	Q8IRU4	DROME	ELDWCLDQL	ELDWCLDQL	ELDWCLDQL
Q86X24	rs200394759/rs200394759	85	c->r	lgcyd	HORMA domain-containing protein 1	Q9D5T7	MOUSE	WMLGCYDAL	WMLGCYDAL	WMLGCYDAL
Q96PH6	CSMC576840	54	c->w	racci	Beta-defensin 118	Q8K3U4	MOUSE	C	C	C
Q8NFT8	TCGA_000027672/TCGA_000099768	91	C->F	ancql	Delta and Notch-like epidermal growth factor-related receptor	Q8JZM4	MOUSE	SGANCQLVA	SG CQ VA	SGTYCQFVA
Q8NFT8	CSMC239624/NXP0000038576	445	c->w	gtcyv	Delta and Notch-like epidermal growth factor-related receptor	P07207	DROME	NNGTCYVDG	N G C+	NRGICHDSI
Q8NFT8	CSMC239624/NXP0000038576	445	c->w	gtcyv	Delta and Notch-like epidermal growth factor-related receptor	Q8JZM4	MOUSE	NNGTCYVDG	NNGTCYVDG	NNGTCYVDG
Q9C0F0	rs111680888	120	c->y	gvcsk	Putative Polycomb group protein ASXL3	Q8C4A5	MOUSE	ENGVCSKQV	EN VC+KQV	ENRVCTKQV
O75503	rs200419110	231	c->y	ydcsk	Ceroid-lipofuscinosis neuronal protein 5	Q3UMW8	MOUSE	DSYDCSKFV	#NAME?	ESYDCSNFV
O95389	rs121908899/rs121908899	145	c->y	clcvs	WNT1-inducible-signaling pathway protein 3	D3Z5L9	MOUSE	FSCLCVSGA	FSCLCVSGA	FSCLCVSGA
P59827	rs200534355	519	c->g	ticli	BPI fold-containing family B member 4	A2BGH0	MOUSE	ETTICLIDV	ETTICLIDV	ETTICLIDV
P59827	rs200534355	519	c->g	ticli	BPI fold-containing family B member 4	Q9MAU5	ARATH	ETTICLIDV	C I +	IPVAC-ISL
Q32M84	rs147828619	58	c->y	rlcis	BTB/POZ domain-containing protein 16	E9Q173	MOUSE	PDRLCISQI	PDRLCIS+	PDRLCISKF
Q9H410	CSMC1130641	65	c->y	gncdl	Kinetochore-associated protein DSN1 homolog	Q9CYC5	MOUSE	KGGNCDLSH	+G +C H	EGESCGADH
Q7RTY5	rs199592418	19	c->y	svcgq	Serine protease 48	Q14B25	MOUSE	#NAME?	SVCG+PV	LQSVCGRPV
Q7RTY5	rs199592418	19	c->y	svcgq	Serine protease 48	Q05319	DROME	C	C	C
Q7RTY5	VAR_042920/rs36097019	53	c->y	ficgg	Serine protease 48	Q05319	DROME	HNFICGGSL	CGG+L	STHRCGGAL
Q7RTY5	VAR_042920/rs36097019	53	c->y	ficgg	Serine protease 48	Q14B25	MOUSE	HNFICGGSL	#NAME?	YTHSCGGSL
Q7RTY5	VAR_042920/rs36097019	53	c->y	ficgg	Serine protease 48	Q05319	DROME	HNFICGGSL	CGG+L	STHRCGGAL
Q7RTY5	VAR_042920/rs36097019	53	c->y	ficgg	Serine protease 48	Q14B25	MOUSE	HNFICGGSL	#NAME?	YTHSCGGSL
P61981	CSMC133388	97	c->s	avcqd	14-3-3 protein gamma	P29310	DROME	LEAVCQDVL	L +C +VL	LREICYEVL
P61981	CSMC133388	97	c->s	avcqd	14-3-3 protein gamma	Q9C5W6	ARATH	LEAVCQDVL	L +CQD+L	LANICQDIL
P61981	CSMC133388	97	c->s	avcqd	14-3-3 protein gamma	P61982	MOUSE	LEAVCQDVL	LEAVCQDVL	LEAVCQDVL
Q6R6M4	NXP0000142525/rs201676787	357	c->s	tacsi	Ubiquitin carboxyl-terminal hydrolase 17	Q61068	MOUSE	KVTACSITS	KVT C +TS	KVTRCDVTS
Q7Z2E3	rs188945659/rs188945659/rs188945659/rs188945659/rs188945659/rs188945659/rs188945659	161	c->r	gqcsv	Aprataxin	Q7TQC5	MOUSE	NSGQCSVPL	#NAME?	SPSQCSVSP
Q04726	CSMC555866	747	c->y	lscdi	Transducin-like enhancer protein 3	P16371	DROME	SVLSCDISA	SVLSCDIS	SVLSCDIST
Q04726	CSMC555866	747	c->y	lscdi	Transducin-like enhancer protein 3	Q08122	MOUSE	SVLSCDISA	SVLSCDISA	SVLSCDISA
Q9H1Y3	rs201139955	234	c->y	lrcve	Opsin-3	Q9WUK7	MOUSE	RMLRCVEDL	RMLRCVEDL	RMLRCVEDL
P21817	VAR_005589/NXP0000280556/rs193922747/rs193922747	35	c->r	klcla	Ryanodine receptor 1	E9PZQ0	MOUSE	QLKLCLAAE	QLKLCLAAE	QLKLCLAAE
P21817	VAR_005589/NXP0000280556/rs193922747/rs193922747	35	c->r	klcla	Ryanodine receptor 1	E9PZQ0	MOUSE	QLKLCLAAE	QLKLCLAAE	QLKLCLAAE
Q9UJY1	rs36008907	195	c->*	vtct	Heat shock protein beta-8	Q9JK92	MOUSE	C	C	C
P31997	rs201059218	215	c->y	yecei	Carcinoembryonic antigen-related cell adhesion molecule 8	Q925P2	MOUSE	GPYECEIQN	GPY CE +N	GPYVCETRN
P31997	rs201059218	215	c->y	yecei	Carcinoembryonic antigen-related cell adhesion molecule 8	Q9VS29	DROME	GPYECEIQN	G Y+C ++	GMYQCVVRR
P31997	CSMC712641	299	c->s	yacht	Carcinoembryonic antigen-related cell adhesion molecule 8	Q925P2	MOUSE	GSYACHTTN	G+Y C N	GTYTCLVNN
P31997	CSMC712641	299	c->s	yacht	Carcinoembryonic antigen-related cell adhesion molecule 8	Q9VS29	DROME	GSYACHTTN	G YAC N	GEYACIAEN
Q14674	rs4759306	1090	c->r	vpcpp	Separin	P60330	MOUSE	AQVPCPPQL	AQ PC P L	AQGPCFPPL
Q14679	CSMC1016485	319	c->r	lscal	Tubulin polyglutamylase TTLL4	Q80UG8	MOUSE	EPLSCALDD	P C LD+	HP--CGLDE
Q92499	rs200330218	139	c->f	vschd	ATP-dependent RNA helicase DDX1	Q91VR5	MOUSE	YEVSCHDQG	YEVSCHDQG	YEVSCHDQG
P30153	CSMC567679	329	c->f	lpcik	Serine/threonine-protein phosphatase 2A 65 kDa regulatory subunit A alpha isoform	Q76MZ3	MOUSE	QILPCIKEL	QILPCIKEL	QILPCIKEL
P30153	CSMC567679	329	c->f	lpcik	Serine/threonine-protein phosphatase 2A 65 kDa regulatory subunit A alpha isoform	Q38951	ARATH	QILPCIKEL	ILPC+KEL	HILPCVKEL
O60928	rs140557196/rs140557196	6	c->s	snckv	Inward rectifier potassium channel 13	P86046	MOUSE	DSSNCKVIA	DSSNCKV A	DSSNCKVNA
Q15788	rs147211201/rs147211201/rs147211201	908	c->r	dqcis	Nuclear receptor coactivator 1	P70365	MOUSE	SEDQCISSQ	EDQCISSQ	PEDQCISSQ
Q8NGS9	CSMC606987	97	c->s	sgcav	Olfactory receptor 13C2	Q868T3	DROME	#NAME?	C	GNLACKAIR
Q8NGS9	CSMC606987	97	c->s	sgcav	Olfactory receptor 13C2	Q60890	MOUSE	SLSGCAVQM	S GC VQ+	SFGGCVVQL
Q07889	CSMC721019	372	c->f	keclk	Son of sevenless homolog 1	Q62245	MOUSE	EDKECLKQA	EDKEC+KQA	EDKECMKQA
P50991	rs138761057/rs138761057	295	c->y	tgcnv	T-complex protein 1 subunit delta	P80315	MOUSE	KKTGCNVLL	KKTGCNVLL	KKTGCNVLL
Q658L1	rs202188972	15	c->g	qicsc	Protein FAM154B	Q8BQB6	MOUSE	LCQICSCGS	LCQIC+CGS	LCQICTCGS
Q6ZT12	rs142883766	1309	c->w	sscll	E3 ubiquitin-protein ligase UBR3	Q5U430	MOUSE	KDSSCLLAV	KDSSCLLAV	KDSSCLLAV
P03951	VAR_054898/NXP0000075853/rs281875277	255	c->y	nlcll	Coagulation factor XI	P26262	MOUSE	QRNLCLLKT	QRN+C LKT	QRNVCFLKT
P03951	VAR_067951/NXP0000075886/rs281875249	514	c->f	tdcwv	Coagulation factor XI	P26262	MOUSE	IYTDCWVTG	IYT+CWVTG	IYTNCWVTG
P56693	rs200683397	71	c->g	pvcir	Transcription factor SOX-10	Q04888	MOUSE	KFPVCIREA	KFPVCIREA	KFPVCIREA
Q9Y272	rs74318801	278	c->r	ercvi	Dexamethasone-induced Ras-related protein 1	O35626	MOUSE	DKERCVIS	DKERCVIS	DKERCVIS
Q9Y272	rs74318801	278	c->r	ercvi	Dexamethasone-induced Ras-related protein 1	O35626	MOUSE	DKERCVIS	DKERCVIS	DKERCVIS
P78312	rs202085911/rs202085911/rs202085911/rs202085911	135	c->g	lecqk	Protein FAM193A	Q8CGI1	MOUSE	EWLECQKRI	EWLECQKRI	EWLECQKRI
P78316	NXP0000080439/rs2858039	572	c->f	lvcls	Nucleolar protein 14	Q8R3N1	MOUSE	PALVCLSQL	PAL+C+SQ+	PALLCMSQM
P78316	rs2798284	572	c->w	lvcls	Nucleolar protein 14	Q8R3N1	MOUSE	PALVCLSQL	PAL+C+SQ+	PALLCMSQM
Q9HBD1	rs201671150/rs201671150	101	c->*	kkcve	Roquin-2	P0C090	MOUSE	VAKKCVEDL	VAKKCVEDL	VAKKCVEDL
P22304	VAR_007345/NXP0000312069	184	c->f	llcpv	Iduronate 2-sulfatase	Q08890	MOUSE	ANLLCPVDV	ANLLCPVDV	ANLLCPVDV
P22304	VAR_007346/NXP0000312068	184	c->w	llcpv	Iduronate 2-sulfatase	Q08890	MOUSE	ANLLCPVDV	ANLLCPVDV	ANLLCPVDV
Q9H944	TCGA_000090089/TCGA_000198696/TCGA_000215530/TCGA_000092382/TCGA_000127251/TCGA_000143445/TCGA_000160405	5	C->S	vtcvs	Mediator of RNA polymerase II transcription subunit 20	Q9R0X0	MOUSE	MGVTCVSQM	MGVTCVSQM	MGVTCVSQM
Q70EL2	NXP0000117382/rs61730449	115	c->w	phcii	Ubiquitin carboxyl-terminal hydrolase 45	Q8K387	MOUSE	TEPHCIIIN	TE HC++I+	TESHCVVIS
Q96PE1	rs141777717	1052	c->s	cscly	G-protein coupled receptor 124	Q91ZV8	MOUSE	VVCSCLYGV	VVCSCLYGV	VVCSCLYGV
Q92793	NXP0000233512	1240	c->R	ekcft	CREB-binding protein	P45481	MOUSE	FCEKCFTEI	FCEKCFTEI	FCEKCFTEI
Q92793	NXP0000233512	1240	c->R	ekcft	CREB-binding protein	Q9C5X9	ARATH	FCEKCFTEI	FC C+ E	FCIPCYNES
Q8NEB5	rs201816982/rs201816982	173	c->r	lhcft	Phosphatidate phosphatase PPAPDC1B	Q3UMZ3	MOUSE	GKLHCFTPQ	GKLHCFTPQ	GKLHCFTPQ
Q8IWZ5	CSMC728109	169	c->y	ekclr	Tripartite motif-containing protein 42	Q9D2H5	MOUSE	LCEKCLRQL	LCEKCLRQL	LCEKCLRQL
O75330	CSMC482469	242	c->y	iscas	Hyaluronan mediated motility receptor	Q9M9F9	ARATH	#NAME?	E+SCA +	TEMSCAKAK
Q02952	rs150161531/rs150161531	578	c->y	itcle	A-kinase anchor protein 12	Q9WTQ5	MOUSE	EEITCLEKG	EEI CLEKG	EEIACLEKG
Q5D0E6	NXP0000058814/rs116136042/rs116136042	277	c->f	ggclv	DALR anticodon-binding domain-containing protein 3	Q6PJN8	MOUSE	GTGGCLVVH	G C+V+H	GVDDCVVIH
Q13315	NXP0000185456/rs142358238	107	c->y	ikcan	Serine-protein kinase ATM	Q62388	MOUSE	YFIKCANRR	YFIKCAN+R	YFIKCANKR
Q68D51	NXP0000006311/rs143842563/rs143842563	127	c->y	escke	DENN domain-containing protein 2C	Q6P9P8	MOUSE	EIESCKEDV	+IE C+	QIEGCQAVA
P19397	CSMC893730	71	c->y	lgcmg	Leukocyte surface antigen CD53	Q61451	MOUSE	AFLGCMGSI	AFLGCMGSI	AFLGCMGSI
Q9HCK8	NXP0000212600	958	c->Y	rnckl	Chromodomain-helicase-DNA-binding protein 8	Q09XV5	MOUSE	KNRNCKLLD	KNRNCKLLD	KNRNCKLLD
Q8IU57	NXP0000012891/rs141989044/rs141989044/rs141989044	150	c->s	ppcmp	Interferon lambda receptor 1	Q8CGK5	MOUSE	QLPPCMPPL	QLPPCMP L	QLPPCMPSL
Q8IWD4	rs201686312	81	c->y	ddcpv	Coiled-coil domain-containing protein 117	Q9V557	DROME	EDDDCPVRK	+DD C +RK	DDDICVIRK
Q8IWD4	rs201686312	81	c->y	ddcpv	Coiled-coil domain-containing protein 117	Q6PB51	MOUSE	EDDDCPVRK	DD+CPVRK	#NAME?
Q9HCK5	CSMC270923	342	c->s	qrcik	Protein argonaute-4	Q8CJF8	MOUSE	AGQRCIKKL	AGQRCIKKL	AGQRCIKKL
P55000	VAR_032875/NXP0000140894/rs121908320	99	c->y	dlcns	Secreted Ly-6/uPAR-related protein 1	Q9Z0K7	MOUSE	FRDLCNSEL	FRDLCNS	FRDLCNSGF
Q7L590	rs189117948/rs189117948	515	c->f	lscse	Protein MCM10 homolog	Q0VBD2	MOUSE	KSLSCSEEF	KSLSCSEEF	KSLSCSEEF
Q3KNW5	rs144976549	11	c->*	sacpa	Solute carrier family 10 member 6	Q9CXB2	MOUSE	SSSACPANS	#NAME?	GNSTCPVNS
P56202	rs201724508	374	c->y	vscpp	Cathepsin W	P56203	MOUSE	C	C	C
P35754	rs142881665/rs142881665/rs142881665/rs142881665	8	c->y	vncki	Glutaredoxin-1	Q9QUH0	MOUSE	EFVNCKIQP	EFVNCKIQ	EFVNCKIQS
Q14999	rs201742322/rs201742322	1201	c->w	ngcag	Cullin-7	Q8VE73	MOUSE	LQNGCAGAL	++NGCA A+	MRNGCADAV
Q4G0A6	CSMC746204	494	c->y	trclv	Protein FAM188B	Q3UQI9	MOUSE	HRTRCLVLA	RTRCL LA	QRTRCLALA
O75832	rs141420177	180	c->s	lacde	26S proteasome non-ATPase regulatory subunit 10	Q9Z2X2	MOUSE	LHLACDEER	LHLACDEER	LHLACDEER
P08246	VAR_038612/NXP0000277204/rs28931611	71	c->r	ahcva	Neutrophil elastase	P42276	DROME	SAAHCVANV	#NAME?	TAAHCLQSV
P08246	VAR_038612/NXP0000277204/rs28931611	71	c->r	ahcva	Neutrophil elastase	Q3UP87	MOUSE	SAAHCVANV	SAAHCV +	SAAHCVNGL
P08246	VAR_038613/NXP0000277203	71	c->s	ahcva	Neutrophil elastase	P42276	DROME	SAAHCVANV	#NAME?	TAAHCLQSV
P08246	VAR_038613/NXP0000277203	71	c->s	ahcva	Neutrophil elastase	Q3UP87	MOUSE	SAAHCVANV	SAAHCV +	SAAHCVNGL
O95810	NXP0000049234/rs61735647	136	c->w	rqcaq	Serum deprivation-response protein	Q9LN22	ARATH	C	C	C
O95810	NXP0000049234/rs61735647	136	c->w	rqcaq	Serum deprivation-response protein	Q63918	MOUSE	MDRQCAQVK	#NAME?	LERQCVQVK
Q9Y2M5	NXP0000013110/rs149944512	9	c->y	rrctn	Kelch-like protein 20	Q8VCK5	MOUSE	C	C	C
Q9BZH6	CSMC465357	1000	c->y	rkctd	WD repeat-containing protein 11	Q8K1X1	MOUSE	HTRKCTDQL	HTRKCTDQL	HTRKCTDQL
Q6IEU7	CSMC543097	189	c->f	lacsd	Olfactory receptor 5M10	Q8VFL5	MOUSE	IMLACSDTR	I L+CSDT	IRLSCSDTF
Q9BV38	rs140031345	10	c->f	avctd	WD repeat-containing protein 18	Q4VBE8	MOUSE	EVAVCTDSA	EV VCTD+A	EVVVCTDAA
Q99895	TCGA_000017312/TCGA_000053016	13	C->-	lacas	Chymotrypsin-C	Q3SYP2	MOUSE	ALLACASSC	A+LACASSC	AILACASSC
Q99895	TCGA_000068855/TCGA_000160036/TCGA_000053015	13	C->S	lacas	Chymotrypsin-C	Q3SYP2	MOUSE	ALLACASSC	A+LACASSC	AILACASSC
Q9BTE1	CSMC968827	126	c->f	dccki	Dynactin subunit 5	Q9QZB9	MOUSE	LKDCCKILD	LKDCCKILD	LKDCCKILD
Q9UBP9	rs200494157/rs200494157	133	c->s	ekcae	PTB domain-containing engulfment adapter protein 1	Q8K2A1	MOUSE	DSEKCAEEI	DSEKCAEEI	DSEKCAEEI
Q9UBP5	rs149958857	210	c->s	tpcrl	Hairy/enhancer-of-split related with YRPW motif protein 2	Q9QUS4	MOUSE	ESTPCRLST	ESTPCRLST	ESTPCRLST
Q13111	CSMC566993	878	c->f	smcit	Chromatin assembly factor 1 subunit A	Q9QWF0	MOUSE	AGSMCITQF	A +MCITQF	AATMCITQF
Q9BPU9	rs184348668	175	c->y	vec	B9 domain-containing protein 2	Q3UK10	MOUSE	C	C	C
Q86VV8	VAR_069094/rs201884120	27	c->y	ilcki	Rotatin	Q8R4Y8	MOUSE	KSILCKIEH	KSILCKIEH	KSILCKIEH
Q86VV8	CSMC323146	1723	c->g	tictk	Rotatin	Q8R4Y8	MOUSE	ILTICTKDV	+L +C KDV	VLIVCPKDV
Q86VV8	NXP0000266514/rs145976466	2013	c->f	mlcil	Rotatin	Q8R4Y8	MOUSE	SLMLCILKL	SL+LCILKL	SLILCILKL
O95156	CSMC1218134	187	c->y	fncri	Neurexophilin-2	Q61199	MOUSE	KSFNCRIEY	KSFNC IEY	KSFNCHIEY
Q9Y233	CSMC207618/NXP0000102192	120	c->y	gecnn	cAMP and cAMP-inhibited cGMP 3'-5'-cyclic phosphodiesterase 10A	Q8CA95	MOUSE	FLGECNNSL	FLGECNNSL	FLGECNNSL
Q9Y233	CSMC595045	369	c->s	ilcmp	cAMP and cAMP-inhibited cGMP 3'-5'-cyclic phosphodiesterase 10A	Q9VJ79	DROME	RNILCMPIV	R+ILCM I	RSILCMAIK
Q9Y233	CSMC595045	369	c->s	ilcmp	cAMP and cAMP-inhibited cGMP 3'-5'-cyclic phosphodiesterase 10A	Q8CA95	MOUSE	RNILCMPIV	RNILCMPIV	RNILCMPIV
B1AL88	rs150210547	399	c->r	gschr	Transmembrane protein FAM155A	Q8CCS2	MOUSE	KSGSCHRTS	#NAME?	RRDSCPRTS
O15399	CSMC191516/NXP0000272416	593	c->r	vmclt	Glutamate receptor ionotropic- NMDA 2D	Q03391	MOUSE	MFVMCLTVV	MFVMCLTVV	MFVMCLTVV
Q9Y210	rs150706267	325	c->g	mqckd	Short transient receptor potential channel 6	Q9VJJ7	DROME	LSMQCKDFV	L QC+DF	LRKQCQDFA
Q9Y210	rs150706267	325	c->g	mqckd	Short transient receptor potential channel 6	Q61143	MOUSE	LSMQCKDFV	LSMQCKDFV	LSMQCKDFV
P68104	rs11556692	234	c->w	ldcil	Elongation factor 1-alpha 1	P10126	MOUSE	EALDCILPP	EALDCILPP	EALDCILPP
Q15075	rs146603392	255	c->r	deckk	Early endosome antigen 1	Q8BL66	MOUSE	LKDECKKLQ	LKDECKKLQ	LKDECKKLQ
Q05195	rs200426575/rs200426575/rs200426575	75	c->y	rlcle	Max dimerization protein 1	Q26263	DROME	HLRLCLEKL	#NAME?	RINHCLNEL
Q05195	rs200426575/rs200426575/rs200426575	75	c->y	rlcle	Max dimerization protein 1	P50538	MOUSE	HLRLCLEKL	HLRLCLEKL	HLRLCLEKL
Q14191	rs142346721	109	c->y	skcyl	Werner syndrome ATP-dependent helicase	O09053	MOUSE	SESKCYLFH	SESKCYLFH	SESKCYLFH
Q14191	NXP0000143024/rs145445994	391	c->f	raclm	Werner syndrome ATP-dependent helicase	O09053	MOUSE	MERACLMSL	MER C++	MERTCVIP-
Q14197	CSMC311913	150	c->w	adclq	Peptidyl-tRNA hydrolase ICT1- mitochondrial	Q8R035	MOUSE	NLADCLQKI	NLA+CLQKI	NLAECLQKI
Q14197	CSMC311913	150	c->w	adclq	Peptidyl-tRNA hydrolase ICT1- mitochondrial	Q9VEZ5	DROME	NLADCLQKI	L CL++	#NAME?
Q14194	rs112079786/rs112079786	439	c->r	mechg	Dihydropyrimidinase-related protein 1	Q9EQF6	MOUSE	EGMECHGSP	E M CHG P	ENMRCHGVP
Q8TB92	CSMC240134/NXP0000100735	279	c->y	vhchd	3-hydroxymethyl-3-methylglutaryl-CoA lyase- cytoplasmic	Q8JZS7	MOUSE	LAVHCHDTY	LAVHCHDTY	LAVHCHDTY
Q6XUX3	rs143001609/rs143001609	63	c->g	htcls	Dual serine/threonine and tyrosine protein kinase	Q6XUX1	MOUSE	HNHTCLSSL	H+H+C SS	HSHSCPSSP
Q13336	rs201451018/rs201451018/rs201451018/rs201451018	257	c->f	lmclh	Urea transporter 1	Q8VHL0	MOUSE	SPLMCLHAA	SPLMCLHAA	SPLMCLHAA
Q96PV6	rs146190817	547	c->w	slcmv	Leukocyte receptor cluster member 8	Q8CBY3	MOUSE	KKSLCMVKC	KKSLCMVK	KKSLCMVKS
Q6IN85	rs78124650	135	c->s	pscel	Serine/threonine-protein phosphatase 4 regulatory subunit 3A	Q3V0Y1	MOUSE	ELPSCELSR	E+ +CE+	EMSNCEIHT
[truncated: 247 more rows]
